# Supplementary material for: Exploring the evidence of direct threats to cetaceans from maritime vessels: A systematic map
Source: PLoS One. 2026 May 7;21(5):e0348502. doi: 10.1371/journal.pone.0348502 (PMC13152187; doi:10.1371/journal.pone.0348502)
Supplement: S1 Data — (XLSX) [file pone.0348502.s002.xlsx]

## Sheet: Data
study_ID	Partial_Reference	Document_Type	Year	Period	Lat	Long	Method	Common_Name	Family	Group	Vessel_Category	Vessel_Type	Effect	Country	Contintent
2	Arbelo, M., De Los Monteros, A.E., Herráez, P., Andrada, M., Sierra, E., Rodríguez, F., Jepson, P.D. and Fernández, A. (2013) 'Pathology and causes of death of stranded cetaceans in the canary Islands (1999-2005)', Diseases of Aquatic Organisms, 103(2	Peer-review	2013	2010-2019	28.2399	-16.5848	observed	Cuvier's_Beaked_Whale	Ziphiidae	Beaked Whales	unspecified vessels	unspecified vessels	yes	Spain	Europe
2	Arbelo, M., De Los Monteros, A.E., Herráez, P., Andrada, M., Sierra, E., Rodríguez, F., Jepson, P.D. and Fernández, A. (2013) 'Pathology and causes of death of stranded cetaceans in the canary Islands (1999-2005)', Diseases of Aquatic Organisms, 103(2	Peer-review	2013	2010-2019	28.2399	-16.5848	observed	Pygmy_Sperm_Whale	Kogiidae	Sperm Whales	unspecified vessels	unspecified vessels	yes	Spain	Europe
2	Arbelo, M., De Los Monteros, A.E., Herráez, P., Andrada, M., Sierra, E., Rodríguez, F., Jepson, P.D. and Fernández, A. (2013) 'Pathology and causes of death of stranded cetaceans in the canary Islands (1999-2005)', Diseases of Aquatic Organisms, 103(2	Peer-review	2013	2010-2019	28.2399	-16.5848	observed	Sperm_Whale	Physeteridae	Sperm Whales	unspecified vessels	unspecified vessels	yes	Spain	Europe
4	Burnham, R., Vagle, S., Van Buren, P. and Morrison, C. (2022) 'Spatial Impact of Recreational-Grade Echosounders and the Implications for Killer Whales', Journal of Marine Science and Engineering, 10(9) Available at: doi:10.3390/jmse10091267	Peer-review	2022	2020-2023	48.6708	-123.508	predicted	Killer_Whale	Delphinidae	Delphinids	fishing vessels	fishing vessels	yes	Canada	North America
5	Caruso, F., Hickmott, L., Warren, J.D., Segre, P., Chiang, G., Bahamonde, P., Español-Jiménez, S., Songhai, L.I. and Bocconcelli, A. (2021) 'Diel differences in blue whale (Balaenoptera musculus) dive behavior increase nighttime risk of ship strikes in	Peer-review	2021	2020-2023	-43.75	-73.5	predicted	Blue_Whale	Balaenopteridae	Baleen Whales	unspecified vessels	large unspecified vessels	yes	Chile	South America
6	Castellote, M., Clark, C.W. and Lammers, M.O. (2012) 'Acoustic compensation to shipping and air gun noise by Mediterranean fin whales (Balaenoptera physalus)', Advances in experimental medicine and biology, 730, p. 321. Available at: doi:10.1007/978-1-44	Conference	2012	2010-2019	36.0023	-5.40817	observed	Fin_Whale	Balaenopteridae	Baleen Whales	unspecified vessels	large unspecified vessels	yes	Spain	Europe
7	De Fatima Filla, G. and De Araujo Monteiro-Filho, E.L. (2009) 'Monitoring tourism schooners observing estuarine dolphins (Sotalia guianensis) in the Estuarine Complex of Cananéia, south-east Brazil', Aquatic Conservation: Marine and Freshwater Ecosystem	Peer-review	2009	2000-2009	-25.0333	-47.9167	observed	Guiana_Dolphin	Delphinidae	Delphinids	recreational vessels	eco-tourism vessels	yes	Brazil	South America
8	Díaz-Delgado, J., Fernández, A., Sierra, E., Sacchini, S., Andrada, M., Vela, A.I., Quesada-Canales, O., Paz, Y., Zucca, D., Groch, K. and Arbelo, M. (2018) 'Pathologic findings and causes of death of stranded cetaceans in the Canary Islands (2006-2012	Peer-review	2018	2010-2019	28.2399	-16.5848	observed	Cuvier's_Beaked_Whale	Ziphiidae	Beaked Whales	unspecified vessels	unspecified vessels	yes	Spain	Europe
8	Díaz-Delgado, J., Fernández, A., Sierra, E., Sacchini, S., Andrada, M., Vela, A.I., Quesada-Canales, O., Paz, Y., Zucca, D., Groch, K. and Arbelo, M. (2018) 'Pathologic findings and causes of death of stranded cetaceans in the Canary Islands (2006-2012	Peer-review	2018	2010-2019	28.2399	-16.5848	observed	Fin_Whale	Balaenopteridae	Baleen Whales	unspecified vessels	unspecified vessels	yes	Spain	Europe
8	Díaz-Delgado, J., Fernández, A., Sierra, E., Sacchini, S., Andrada, M., Vela, A.I., Quesada-Canales, O., Paz, Y., Zucca, D., Groch, K. and Arbelo, M. (2018) 'Pathologic findings and causes of death of stranded cetaceans in the Canary Islands (2006-2012	Peer-review	2018	2010-2019	28.2399	-16.5848	observed	Gervais'_Beaked_whale	Ziphiidae	Beaked Whales	unspecified vessels	unspecified vessels	yes	Spain	Europe
8	Díaz-Delgado, J., Fernández, A., Sierra, E., Sacchini, S., Andrada, M., Vela, A.I., Quesada-Canales, O., Paz, Y., Zucca, D., Groch, K. and Arbelo, M. (2018) 'Pathologic findings and causes of death of stranded cetaceans in the Canary Islands (2006-2012	Peer-review	2018	2010-2019	28.2399	-16.5848	observed	Humpback_Whale	Balaenopteridae	Baleen Whales	unspecified vessels	unspecified vessels	yes	Spain	Europe
8	Díaz-Delgado, J., Fernández, A., Sierra, E., Sacchini, S., Andrada, M., Vela, A.I., Quesada-Canales, O., Paz, Y., Zucca, D., Groch, K. and Arbelo, M. (2018) 'Pathologic findings and causes of death of stranded cetaceans in the Canary Islands (2006-2012	Peer-review	2018	2010-2019	28.2399	-16.5848	observed	Minke_Whale	Balaenopteridae	Baleen Whales	unspecified vessels	unspecified vessels	yes	Spain	Europe
8	Díaz-Delgado, J., Fernández, A., Sierra, E., Sacchini, S., Andrada, M., Vela, A.I., Quesada-Canales, O., Paz, Y., Zucca, D., Groch, K. and Arbelo, M. (2018) 'Pathologic findings and causes of death of stranded cetaceans in the Canary Islands (2006-2012	Peer-review	2018	2010-2019	28.2399	-16.5848	observed	Pygmy_Sperm_Whale	Kogiidae	Sperm Whales	unspecified vessels	unspecified vessels	yes	Spain	Europe
8	Díaz-Delgado, J., Fernández, A., Sierra, E., Sacchini, S., Andrada, M., Vela, A.I., Quesada-Canales, O., Paz, Y., Zucca, D., Groch, K. and Arbelo, M. (2018) 'Pathologic findings and causes of death of stranded cetaceans in the Canary Islands (2006-2012	Peer-review	2018	2010-2019	28.2399	-16.5848	observed	Short-finned_Pilot_Whale	Delphinidae	Delphinids	unspecified vessels	unspecified vessels	yes	Spain	Europe
8	Díaz-Delgado, J., Fernández, A., Sierra, E., Sacchini, S., Andrada, M., Vela, A.I., Quesada-Canales, O., Paz, Y., Zucca, D., Groch, K. and Arbelo, M. (2018) 'Pathologic findings and causes of death of stranded cetaceans in the Canary Islands (2006-2012	Peer-review	2018	2010-2019	28.2399	-16.5848	observed	Sperm_Whale	Physeteridae	Sperm Whales	unspecified vessels	unspecified vessels	yes	Spain	Europe
9	Delfour, F. (2007) 'Hawaiian spinner dolphins and the growing dolphin watching activity in Oahu', Journal of the Marine Biological Association of the United Kingdom, 87(1), pp. 109-112. Available at: doi:10.1017/S0025315407054148	Peer-review	2007	2000-2009	-21.5333	-158.233	observed	Spinner_Dolphin	Delphinidae	Delphinids	unspecified vessels	small unspecified vessels	yes	New Zealand	Oceania
11	Gailey, G., Zykov, M., Sychenko, O., Rutenko, A., Blanchard, A.L., Aerts, L. and Melton, R.H. (2022) 'Gray whale density during seismic surveys near their Sakhalin feeding ground', Environmental Monitoring and Assessment, 194 Available at: doi:10.1007/s1	Peer-review	2022	2020-2023	52.8333	143.35	observed	Gray_Whale	Eschrichtiidae	Baleen Whales	unspecified vessels	large unspecified vessels	yes	Russia	Europe
14	Isojunno, S. and Miller, P.J.O. (2015) 'Sperm whale response to tag boat presence: Biologically informed hidden state models quantify lost feeding opportunities http://www.esajournals.org/doi/pdf/10.1890/ES14-00130.1', Ecosphere, 6(1) Available at: doi:1	Peer-review	2015	2010-2019	68.7973	13.221	observed	Sperm_Whale	Physeteridae	Sperm Whales	SSG vessels	cetacean research vessels	yes	Norway	Europe
17	Kessler, M., Harcourt, R. and Heller, G. (2013) 'Swimming with whales in Tonga: Sustainable use or threatening process?', Marine Policy, 39(1), pp. 314-316. Available at: doi:10.1016/j.marpol.2012.12.013	Peer-review	2013	2010-2019	-19.8169	-174.354	observed	Humpback_Whale	Balaenopteridae	Baleen Whales	recreational vessels	eco-tourism vessels	yes	Tonga	Oceania
19	Lusseau, D. (2006) 'The short-term behavioral reactions of bottlenose dolphins to interactions with boats in Doubtful Sound, New Zealand', Marine Mammal Science, 22(4), pp. 802-818. Available at: doi:10.1111/j.1748-7692.2006.00052.x	Peer-review	2006	2000-2009	-45.5	167	observed	Indo-Pacific_Bottlenose_Dolphin	Delphinidae	Delphinids	recreational vessels	eco-tourism vessels	yes	New Zealand	Oceania
20	Marley, S.A., Salgado Kent, C.P., Erbe, C. and Thiele, D. (2017) 'A Tale of Two Soundscapes: Comparing the Acoustic Characteristics of Urban Versus Pristine Coastal Dolphin Habitats in Western Australia', Acoustics Australia, 45(2), pp. 159-178. Availabl	Peer-review	2017	2010-2019	-32.042	115.753	predicted	Australian_Snubfin_Dolphin	Delphinidae	Delphinids	unspecified vessels	unspecified vessels	yes	Australia	Oceania
20	Marley, S.A., Salgado Kent, C.P., Erbe, C. and Thiele, D. (2017) 'A Tale of Two Soundscapes: Comparing the Acoustic Characteristics of Urban Versus Pristine Coastal Dolphin Habitats in Western Australia', Acoustics Australia, 45(2), pp. 159-178. Availabl	Peer-review	2017	2010-2019	-32.042	115.753	predicted	Indo-Pacific_Bottlenose_Dolphin	Delphinidae	Delphinids	unspecified vessels	unspecified vessels	yes	Australia	Oceania
27	Rossi-Santos, M.R. (2016) 'Whale-watching noise effects on the behavior of humpback whales (Megaptera novaeangliae) in the Brazilian breeding ground', 27(1) Available at: doi:10.1121/2.0000271	Conference	2016	2010-2019	-12.6621	-37.9222	observed	Humpback_Whale	Balaenopteridae	Baleen Whales	recreational vessels	eco-tourism vessels	yes	Brazil	South America
28	Sharp, S.M., McLellan, W.A., Rotstein, D.S., Costidis, A.M., Barco, S.G., Durham, K., Pitchford, T.D., Jackson, K.A., Daoust, P.-Y., Wimmer, T., Couture, E.L., Bourque, L., Frasier, T., Frasier, B., Fauquier, D., Rowles, T.K., Hamilton, P.K., Pettis, H.	Peer-review	2019	2010-2019	43.8761	-71.0617	observed	North_Atlantic_Right_Whale	Balaenidae	Baleen Whales	unspecified vessels	unspecified vessels	yes	United States	North America
29	Silber, G.K., Weller, D.W., Reeves, R.R., Adams, J.D. and Moore, T.J. (2021) 'Co-occurrence of gray whales and vessel traffic in the North Pacific Ocean', Endangered Species Research, 44, pp. 177-201. Available at: doi:10.3354/ESR01093	Peer-review	2021	2020-2023	56.6945	179.27	predicted	Gray_Whale	Eschrichtiidae	Baleen Whales	unspecified vessels	large unspecified vessels	yes	international	International
32	Williams, R. and Ashe, E. (2007) 'Killer whale evasive tactics vary with boat number', Journal of Zoology, 272(4), pp. 390-397. Available at: doi:10.1111/j.1469-7998.2006.00280.x	Peer-review	2007	2000-2009	50.5	-126.5	observed	Killer_Whale	Delphinidae	Delphinids	recreational vessels	eco-tourism vessels	yes	Canada	North America
35	Aguilar Soto, N., Johnson, M., Madsen, P.T., Tyack, P.L., Bocconcelli, A. and Fabrizio Borsani, J. (2006) 'Does intense ship noise disrupt foraging in deep-diving cuvier's beaked whales (Ziphius cavirostris)?', Marine Mammal Science, 22(3), pp. 690-699.	Peer-review	2003	2000-2009	44.1333	8.58333	observed	Cuvier's_Beaked_Whale	Ziphiidae	Beaked Whales	unspecified vessels	large unspecified vessels	yes	Italy	Europe
38	Alstrup, A.K.O., Sonne, C., Brauckhoff, M., Hansen, J.H. and Thøstesen, C.B. (2022) 'Skull and Neck Lesions in a Long-Finned Pilot Whale (Globicephala melas): A Result of Ship Collision?', Animals, 12(18) Available at: doi:10.3390/ani12182362	Peer-review	2022	2020-2023	57.6662	10.4398	observed	Long-finned_Pilot_Whale	Delphinidae	Delphinids	unspecified vessels	unspecified vessels	yes	Denmark	Europe
40	Anderwald, P., Brandecker, A., Coleman, M., Collins, C., Denniston, H., Haberlin, M.D., O'Donovan, M., Pinfield, R., Visser, F. and Walshe, L. (2013) 'Displacement responses of a mysticete, an odontocete, and a phocid seal to construction related vessel	Peer-review	2013	2010-2019	54.2922	-9.90583	observed	Atlantic_Bottlenose_Dolphin	Delphinidae	Delphinids	unspecified vessels	small unspecified vessels	yes	Ireland	Europe
40	Anderwald, P., Brandecker, A., Coleman, M., Collins, C., Denniston, H., Haberlin, M.D., O'Donovan, M., Pinfield, R., Visser, F. and Walshe, L. (2013) 'Displacement responses of a mysticete, an odontocete, and a phocid seal to construction related vessel	Peer-review	2013	2010-2019	54.2922	-9.90583	observed	Atlantic_Bottlenose_Dolphin	Delphinidae	Delphinids	SSG vessels	supply vessels	yes	Ireland	Europe
40	Anderwald, P., Brandecker, A., Coleman, M., Collins, C., Denniston, H., Haberlin, M.D., O'Donovan, M., Pinfield, R., Visser, F. and Walshe, L. (2013) 'Displacement responses of a mysticete, an odontocete, and a phocid seal to construction related vessel	Peer-review	2013	2010-2019	54.2922	-9.90583	observed	Minke_Whale	Balaenopteridae	Baleen Whales	fishing vessels	fishing vessels	yes	Ireland	Europe
40	Anderwald, P., Brandecker, A., Coleman, M., Collins, C., Denniston, H., Haberlin, M.D., O'Donovan, M., Pinfield, R., Visser, F. and Walshe, L. (2013) 'Displacement responses of a mysticete, an odontocete, and a phocid seal to construction related vessel	Peer-review	2013	2010-2019	54.2922	-9.90583	observed	Minke_Whale	Balaenopteridae	Baleen Whales	SSG vessels	supply vessels	yes	Ireland	Europe
41	Andrianov, V.V., Lebedev, A.A., Neverova, N.V., Lukin, L.P., Vorobyeva, T.Y., Sobko, E.I., Kobelev, E.A., Lisitsina, T.Y., Samokhina, L.A. and Klimov, S.I. (2016) 'Long-term environmental impact of an oil spill in the southern part of Onega Bay, the Whit	Peer-review	2016	2010-2019	64.5827	36.0503	observed	Beluga	Monodontidae	Delphinids	C&P vessels	tankers	yes	Russia	Europe
42	Antichi, S., Jaramillo-Legorreta, A.M., Urbán R, J., Martínez-Aguilar, S. and Viloria-Gómora, L. (2022) 'Small Vessel Impact on the Whistle Parameters of Two Ecotypes of Common Bottlenose Dolphin (Tursiops truncatus) in La Paz Bay, Mexico', Diversity,	Peer-review	2022	2020-2023	24.4	-110.5	observed	Atlantic_Bottlenose_Dolphin	Delphinidae	Delphinids	unspecified vessels	small unspecified vessels	yes	Mexico	North America
45	Araújo, J.P., Souto, A., Geise, L. and Araújo, M.E. (2008) 'The behavior of Sotalia guianensis (Van Bénéden) in Pernambuco coastal waters, Brazil, and a further analysis of its reaction to boat traffic', Revista Brasileira de Zoologia, 25(1), pp. 01-	Peer-review	2008	2000-2009	-8.18333	-34.9	observed	Guiana_Dolphin	Delphinidae	Delphinids	unspecified vessels	small unspecified vessels	no	Brazil	South America
48	Argüelles, M.B., Coscarella, M., Fiorito, C. and Bertellotti, M. (2022) 'Southern right whales generally appear not to react to transiting research vessels', Marine Mammal Science, 38(1), pp. Jun-17. Available at: doi:10.1111/mms.12843	Peer-review	2022	2020-2023	-42.74	65	observed	Southern_Right_Whale	Balaenidae	Baleen Whales	SSG vessels	cetacean research vessels	no	international	International
49	Arranz, P., Glarou, M. and Sprogis, K.R. (2021) 'Decreased resting and nursing in short-finned pilot whales when exposed to louder petrol engine noise of a hybrid whale-watch vessel', Scientific Reports, 11(1) Available at: doi:10.1038/s41598-021-00487-0	Peer-review	2021	2020-2023	28.1667	-16.8833	observed	Short-finned_Pilot_Whale	Delphinidae	Delphinids	recreational vessels	eco-tourism vessels	yes	Spain	Europe
50	Athayde, A., Cardoso, J., Francisco, A. and Siciliano, S. (2022) 'A vessel collision report for Bryde's whales (Balaenoptera brydei) off the northern coast of São Paulo, Brazil', Aquatic Conservation: Marine and Freshwater Ecosystems, Available at: doi	Peer-review	2022	2020-2023	-23.8122	-45.367	observed	Bryde's_Whale	Balaenopteridae	Baleen Whales	unspecified vessels	unspecified vessels	yes	Brazil	South America
51	Au, W.W.L. and Green, M. (2000) 'Acoustic interaction of humpback whales and whale-watching boats', Marine Environmental Research, 49(5), pp. 469-481. Available at: doi:10.1016/S0141-1136(99)00086-0	Peer-review	2000	2000-2009	20.7731	-156.694	predicted	Humpback_Whale	Balaenopteridae	Baleen Whales	recreational vessels	eco-tourism vessels	no	United States	North America
51	Au, W.W.L. and Green, M. (2000) 'Acoustic interaction of humpback whales and whale-watching boats', Marine Environmental Research, 49(5), pp. 469-481. Available at: doi:10.1016/S0141-1136(99)00086-0	Peer-review	2000	2000-2009	20.7731	-156.694	observed	Humpback_Whale	Balaenopteridae	Baleen Whales	recreational vessels	eco-tourism vessels	yes	United States	North America
52	Aulanier, F., Simard, Y., Roy, N., Bandet, M. and Gervaise, C. (2016) 'Groundtruthed probabilistic shipping noise modeling and mapping: Application to blue whale habitat in the Gulf of St. Lawrence', 27(1) Available at: doi:10.1121/2.0000258	Conference	2016	2010-2019	48	-61	predicted	Blue_Whale	Balaenopteridae	Baleen Whales	unspecified vessels	large unspecified vessels	yes	Canada	North America
54	Ayres, K.L., Booth, R.K., Hempelmann, J.A., Koski, K.L., Emmons, C.K., Baird, R.W., Balcomb-Bartok, K., Hanson, M.B., Ford, M.J. and Wasser, S.K. (2012) 'Distinguishing the impacts of inadequate prey and vessel traffic on an endangered killer whale (Orci	Peer-review	2012	2010-2019	48.4232	-123.115	predicted	Killer_Whale	Delphinidae	Delphinids	unspecified vessels	unspecified vessels	no	United States	North America
56	Azzara, A.J., Von Zharen, W.M. and Newcomb, J.J. (2013) 'Mixed-methods analytic approach for determining potential impacts of vessel noise on sperm whale click behavior', Journal of the Acoustical Society of America, 134(6), pp. 4566-4574. Available at:	Peer-review	2013	2010-2019	28.4005	-88.9955	observed	Sperm_Whale	Physeteridae	Sperm Whales	unspecified vessels	large unspecified vessels	yes	United States	North America
61	Barcenas-De la Cruz, D., DeRango, E., Johnson, S.P. and Simeone, C.A. (2018) 'Evidence of anthropogenic trauma in marine mammals stranded along the central California coast, 2003–2015', Marine Mammal Science, 34(2), pp. 330-346. Available at: doi:10.11	Peer-review	2018	2010-2019	36.906	-120.307	observed	Mysticetes	Cetaceans	Baleen Whales	unspecified vessels	unspecified vessels	yes	United States	North America
61	Barcenas-De la Cruz, D., DeRango, E., Johnson, S.P. and Simeone, C.A. (2018) 'Evidence of anthropogenic trauma in marine mammals stranded along the central California coast, 2003–2015', Marine Mammal Science, 34(2), pp. 330-346. Available at: doi:10.11	Peer-review	2018	2010-2019	36.906	-120.307	observed	Odontocetes	Cetaceans	Cetaceans	unspecified vessels	unspecified vessels	yes	United States	North America
63	Ba?, A.A., Amaha Öztürk, A. and Öztürk, B. (2015) 'Selection of critical habitats for bottlenose dolphins (Tursiops truncatus) based on behavioral data, in relation to marine traffic in the Istanbul Strait, Turkey', Marine Mammal Science, 31(3), pp.	Peer-review	2015	2010-2019	41.1273	29.0797	observed	Atlantic_Bottlenose_Dolphin	Delphinidae	Delphinids	fishing vessels	fishing vessels	no	Turkey	Asia
63	Ba?, A.A., Amaha Öztürk, A. and Öztürk, B. (2015) 'Selection of critical habitats for bottlenose dolphins (Tursiops truncatus) based on behavioral data, in relation to marine traffic in the Istanbul Strait, Turkey', Marine Mammal Science, 31(3), pp.	Peer-review	2015	2010-2019	41.1273	29.0797	observed	Atlantic_Bottlenose_Dolphin	Delphinidae	Delphinids	C&P vessels	goods vessels	yes	Turkey	Asia
63	Ba?, A.A., Amaha Öztürk, A. and Öztürk, B. (2015) 'Selection of critical habitats for bottlenose dolphins (Tursiops truncatus) based on behavioral data, in relation to marine traffic in the Istanbul Strait, Turkey', Marine Mammal Science, 31(3), pp.	Peer-review	2015	2010-2019	41.1273	29.0797	observed	Atlantic_Bottlenose_Dolphin	Delphinidae	Delphinids	C&P vessels	ferries	yes	Turkey	Asia
63	Ba?, A.A., Amaha Öztürk, A. and Öztürk, B. (2015) 'Selection of critical habitats for bottlenose dolphins (Tursiops truncatus) based on behavioral data, in relation to marine traffic in the Istanbul Strait, Turkey', Marine Mammal Science, 31(3), pp.	Peer-review	2015	2010-2019	41.1273	29.0797	observed	Atlantic_Bottlenose_Dolphin	Delphinidae	Delphinids	recreational vessels	motorboats	yes	Turkey	Asia
64	Bas, A.A., Christiansen, F., Öztürk, A.A., Öztürk, B. and McIntosh, C. (2017) 'The effects of marine traffic on the behaviour of Black Sea harbour porpoises (Phocoena phocoena relicta) within the Istanbul Strait, Turkey', PLoS ONE, 12(3) Available at	Peer-review	2017	2010-2019	41.1273	29.0797	observed	Harbour_Porpoise	Phocoenidae	Porpoises	recreational vessels	motorboats	yes	Turkey	Asia
65	Bas, A.A., Christiansen, F., Öztürk, B., Öztürk, A.A., Erdo?an, M.A. and Watson, L.J. (2017) 'Marine vessels alter the behaviour of bottlenose dolphins Tursiops truncatus in the Istanbul Strait, Turkey', Endangered Species Research, 34, pp. Jan-14. A	Peer-review	2017	2010-2019	41.1273	29.0797	observed	Atlantic_Bottlenose_Dolphin	Delphinidae	Delphinids	recreational vessels	motorboats	yes	Turkey	Asia
68	Bejder, L., Dawson, S.M. and Harraway, J.A. (1999) 'Responses by Hector's dolphins to boats and swimmers in Porpoise bay, New Zealand', Marine Mammal Science, 15(3), pp. 738-750. Available at: doi:10.1111/j.1748-7692.1999.tb00840.x	Peer-review	1999	1990-1999	-46.6547	169.13	observed	Hector's_Dolphin	Delphinidae	Delphinids	recreational vessels	eco-tourism vessels	yes	New Zealand	Oceania
69	Bejder, L., Samuels, A., Whitehead, H. and Gales, N. (2006) 'Interpreting short-term behavioural responses to disturbance within a longitudinal perspective', Animal Behaviour, 72(5), pp. 1149-1158. Available at: doi:10.1016/j.anbehav.2006.04.003	Peer-review	2006	2000-2009	-25.75	113.733	observed	Indo-Pacific_Bottlenose_Dolphin	Delphinidae	Delphinids	recreational vessels	motorboats	yes	Australia	Oceania
70	Bejder, L., Samuels, A., Whitehead, H., Gales, N., Mann, J., Connor, R., Heithaus, M., Watson-Capps, J., Flaherty, C. and Krützen, M. (2006) 'Decline in relative abundance of bottlenose dolphins exposed to long-term disturbance', Conservation Biology, 2	Peer-review	2006	2000-2009	-25.75	113.733	predicted	Indo-Pacific_Bottlenose_Dolphin	Delphinidae	Delphinids	recreational vessels	eco-tourism vessels	yes	Australia	Oceania
71	Bellomo, S., Cipriano, G., Santacesaria, F., Fanizza, C., Crugliano, R., Pollazzon, V., Ricci, P., Maglietta, R., Carlucci, R. and IEEE (2021) 'Impact of cetacean watching vessels on Risso's dolphins behaviour in the Gulf of Taranto: preliminary informat	Conference	2021	2020-2023	40.25	17.0833	observed	Risso's_Dolphin	Delphinidae	Delphinids	recreational vessels	motorboats	no	Italy	Europe
74	Bernasconi, M., Patel, R. and Nottestad, L. (2012) 'Behavioral Observations of Baleen Whales in Proximity of a Modern Fishing Vessel', EFFECTS OF NOISE ON AQUATIC LIFE, 730, pp. 335-338. Available at: doi:10.1007/978-1-4419-7311-5_75	Conference	2012	2010-2019	68.389	1.41703	observed	Mysticetes	Cetaceans	Baleen Whales	fishing vessels	fishing vessels	no	international	International
75	Bezamat, C., Wedekin, L.L. and Simões-Lopes, P.C. (2015) 'Potential ship strikes and density of humpback whales in the Abrolhos Bank breeding ground, Brazil', Aquatic Conservation: Marine and Freshwater Ecosystems, 25(5), pp. 573-586. Available at: doi:	Peer-review	2015	2010-2019	-17	-39	predicted	Humpback_Whale	Balaenopteridae	Baleen Whales	C&P vessels	goods vessels	yes	Brazil	South America
78	Bogomolni, A.L., Pugliares, K.R., Sharp, S.M., Patchett, K., Harry, C.T., Larocque, J.M., Touhey, K.M. and Moore, M. (2010) 'Mortality trends of stranded marine mammals on Cape Cod and southeastern massachusetts, USA, 2000 to 2006', Diseases of Aquatic O	Peer-review	2010	2010-2019	41.6783	-70.2175	observed	Minke_Whale	Balaenopteridae	Baleen Whales	unspecified vessels	unspecified vessels	yes	United States	North America
78	Bogomolni, A.L., Pugliares, K.R., Sharp, S.M., Patchett, K., Harry, C.T., Larocque, J.M., Touhey, K.M. and Moore, M. (2010) 'Mortality trends of stranded marine mammals on Cape Cod and southeastern massachusetts, USA, 2000 to 2006', Diseases of Aquatic O	Peer-review	2010	2010-2019	41.6783	-70.2175	observed	North_Atlantic_Right_Whale	Balaenidae	Baleen Whales	unspecified vessels	unspecified vessels	yes	United States	North America
78	Bogomolni, A.L., Pugliares, K.R., Sharp, S.M., Patchett, K., Harry, C.T., Larocque, J.M., Touhey, K.M. and Moore, M. (2010) 'Mortality trends of stranded marine mammals on Cape Cod and southeastern massachusetts, USA, 2000 to 2006', Diseases of Aquatic O	Peer-review	2010	2010-2019	41.6783	-70.2175	observed	Pygmy_Sperm_Whale	Kogiidae	Sperm Whales	unspecified vessels	unspecified vessels	yes	United States	North America
79	Bortolotto, G.A., Kolesnikovas, C.K.M., Freire, A.S. and Simões-Lopes, P.C. (2016) 'Young humpback whale Megaptera novaeangliae feeding in Santa Catarina coastal waters, Southern Brazil, and a ship strike report', Marine Biodiversity Records, 9(1) Avail	Peer-review	2016	2010-2019	-27.441	-48.374	observed	Humpback_Whale	Balaenopteridae	Baleen Whales	unspecified vessels	unspecified vessels	yes	Brazil	South America
80	Boye, T.K., Simon, M. and Madsen, P.T. (2010) 'Habitat use of humpback whales in Godthaabsfjord, West Greenland, with implications for commercial exploitation', Journal of the Marine Biological Association of the United Kingdom, 90(8), pp. 1529-1538. Ava	Peer-review	2010	2010-2019	64.2038	-51.7654	observed	Humpback_Whale	Balaenopteridae	Baleen Whales	recreational vessels	eco-tourism vessels	yes	Denmark	Europe
82	Bradford, A.L., Weller, D.W., Ivashchenko, Y.V., Burdin, A.M. and Brownell Jr., R.L. (2009) 'Anthropogenic scarring of western gray whales (Eschrichtius robustus)', Marine Mammal Science, 25(1), pp. 161-175. Available at: doi:10.1111/j.1748-7692.2008.002	Peer-review	2009	2000-2009	53.072	143.373	observed	Gray_Whale	Eschrichtiidae	Baleen Whales	unspecified vessels	unspecified vessels	yes	Russia	Europe
83	Braulik, G.T., Kasuga, M., Wittich, A., Kiszka, J.J., MacCaulay, J., Gillespie, D., Gordon, J., Said, S.S. and Hammond, P.S. (2018) 'Cetacean rapid assessment: An approach to fill knowledge gaps and target conservation across large data deficient areas',	Peer-review	2018	2010-2019	-7	39.9	predicted	Cetaceans	Cetaceans	Cetaceans	unspecified vessels	large unspecified vessels	yes	Tanzania	Africa
85	Bubac, C.M., Johnson, A.C. and Otis, R. (2021) 'Surface behaviors correlate with prey abundance and vessels in an endangered killer whale (Orcinus orca) population', Marine Ecology, 42(1) Available at: doi:10.1111/maec.12626	Peer-review	2021	2020-2023	48.45	-123.333	observed	Killer_Whale	Delphinidae	Delphinids	recreational vessels	eco-tourism vessels	yes	Canada	North America
86	Buckstaff, K.C. (2004) 'Effects of watercraft noise on the acoustic behavior of bottlenose dolphins, Tursiops truncatus, in Sarasota bay, Florida', Marine Mammal Science, 20(4), pp. 709-725. Available at: doi:10.1111/j.1748-7692.2004.tb01189.x	Peer-review	2004	2000-2009	27.368	-82.5847	observed	Atlantic_Bottlenose_Dolphin	Delphinidae	Delphinids	unspecified vessels	small unspecified vessels	yes	United States	North America
87	Campbell-Malone, R., Barco, S.G., Daoust, P.-Y., Knowlton, A.R., McLellan, W.A., Rotstein, D.S. and Moore, M.J. (2008) 'Gross and histologic evidence of sharp and blunt trauma in North Atlantic right whales (Eubalaena glacialis) killed by vessels', Journ	Peer-review	2008	2000-2009	38.461	-75.585	observed	North_Atlantic_Right_Whale	Balaenidae	Baleen Whales	unspecified vessels	unspecified vessels	yes	United States	North America
89	Carome, W., Rayment, W., Slooten, E., Bowman, M.H. and Dawson, S.M. (2022) 'Vessel traffic influences distribution of Aotearoa New Zealand's endemic dolphin (Cephalorhynchus hectori)', Marine Mammal Science, Available at: doi:10.1111/mms.12995	Peer-review	2022	2020-2023	-43.8566	172.929	observed	Hector's_Dolphin	Delphinidae	Delphinids	C&P vessels	ferries	yes	New Zealand	Oceania
89	Carome, W., Rayment, W., Slooten, E., Bowman, M.H. and Dawson, S.M. (2022) 'Vessel traffic influences distribution of Aotearoa New Zealand's endemic dolphin (Cephalorhynchus hectori)', Marine Mammal Science, Available at: doi:10.1111/mms.12995	Peer-review	2022	2020-2023	-43.8566	172.929	observed	Hector's_Dolphin	Delphinidae	Delphinids	recreational vessels	eco-tourism vessels	yes	New Zealand	Oceania
90	Carome, W., Slooten, E., Rayment, W., Webster, T., Wickman, L., Brough, T. and Dawson, S.M. (2022) 'A long-term shift in the summer distribution of Hector’s dolphins is correlated with an increase in cruise ship tourism', Aquatic Conservation: Marine a	Peer-review	2022	2020-2023	-43.8566	172.929	predicted	Hector's_Dolphin	Delphinidae	Delphinids	C&P vessels	ferries	yes	New Zealand	Oceania
91	Carretta, J.V., Greenman, J., Wilkinson, K., Saez, L., Lawson, D. and Viezbicke, J. (2022) 'SOURCES OF HUMAN-RELATED INJURY AND MORTALITY FOR U.S. PACIFIC WEST COAST MARINE MAMMAL STOCK ASSESSMENTS, 2016-2020', NOAA Technical Memorandum NMFS-SWFSC, Avai	Report	2022	2020-2023	39.9362	-122.756	observed	Baird's_Beaked_Whale	Ziphiidae	Beaked Whales	unspecified vessels	unspecified vessels	yes	United States	North America
91	Carretta, J.V., Greenman, J., Wilkinson, K., Saez, L., Lawson, D. and Viezbicke, J. (2022) 'SOURCES OF HUMAN-RELATED INJURY AND MORTALITY FOR U.S. PACIFIC WEST COAST MARINE MAMMAL STOCK ASSESSMENTS, 2016-2020', NOAA Technical Memorandum NMFS-SWFSC, Avai	Report	2022	2020-2023	39.9362	-122.756	observed	Blue_Whale	Balaenopteridae	Baleen Whales	unspecified vessels	unspecified vessels	yes	United States	North America
91	Carretta, J.V., Greenman, J., Wilkinson, K., Saez, L., Lawson, D. and Viezbicke, J. (2022) 'SOURCES OF HUMAN-RELATED INJURY AND MORTALITY FOR U.S. PACIFIC WEST COAST MARINE MAMMAL STOCK ASSESSMENTS, 2016-2020', NOAA Technical Memorandum NMFS-SWFSC, Avai	Report	2022	2020-2023	39.9362	-122.756	observed	Gray_Whale	Eschrichtiidae	Baleen Whales	unspecified vessels	unspecified vessels	yes	United States	North America
91	Carretta, J.V., Greenman, J., Wilkinson, K., Saez, L., Lawson, D. and Viezbicke, J. (2022) 'SOURCES OF HUMAN-RELATED INJURY AND MORTALITY FOR U.S. PACIFIC WEST COAST MARINE MAMMAL STOCK ASSESSMENTS, 2016-2020', NOAA Technical Memorandum NMFS-SWFSC, Avai	Report	2022	2020-2023	39.9362	-122.756	observed	Harbour_Porpoise	Phocoenidae	Porpoises	unspecified vessels	unspecified vessels	yes	United States	North America
91	Carretta, J.V., Greenman, J., Wilkinson, K., Saez, L., Lawson, D. and Viezbicke, J. (2022) 'SOURCES OF HUMAN-RELATED INJURY AND MORTALITY FOR U.S. PACIFIC WEST COAST MARINE MAMMAL STOCK ASSESSMENTS, 2016-2020', NOAA Technical Memorandum NMFS-SWFSC, Avai	Report	2022	2020-2023	39.9362	-122.756	observed	Humpback_Whale	Balaenopteridae	Baleen Whales	unspecified vessels	unspecified vessels	yes	United States	North America
95	Cecchetti, A., Stockin, K.A., Gordon, J. and Azevedo, J.M.N. (2018) 'Short-term effects of tourism on the behaviour of common dolphins (Delphinus delphis) in the Azores', Journal of the Marine Biological Association of the United Kingdom, 98(5), pp. 1187	Peer-review	2018	2010-2019	37.67	-25.38	observed	Common_Dolphin	Delphinidae	Delphinids	recreational vessels	eco-tourism vessels	yes	Portugal	Europe
96	Chan, S.C.Y. and Karczmarski, L. (2019) 'Epidermal Lesions and Injuries of Coastal Dolphins as Indicators of Ecological Health', EcoHealth, 16(3), pp. 576-582. Available at: doi:10.1007/s10393-019-01428-0	Peer-review	2019	2010-2019	21.9109	113.455	observed	Indo-Pacific_Humpback_Dolphin	Delphinidae	Delphinids	unspecified vessels	small unspecified vessels	yes	China	Asia
98	Chen, B., Zheng, D., Yang, G., Xu, X. and Zhou, K. (2009) 'Distribution and conservation of the Indo-Pacific humpback dolphin in China', Integrative zoology, 4(2), pp. 240-247. Available at: doi:10.1111/j.1749-4877.2009.00160.x	Peer-review	2009	2000-2009	24.3237	118.274	observed	Indo-Pacific_Humpback_Dolphin	Delphinidae	Delphinids	unspecified vessels	unspecified vessels	yes	China	Asia
99	Cholewiak, D., Clark, C.W., Ponirakis, D., Frankel, A., Hatch, L.T., Risch, D., Stanistreet, J.E., Thompson, M., Vu, E. and Van Parijs, S.M. (2018) 'Communicating amidst the noise: Modeling the aggregate influence of ambient and vessel noise on baleen wh	Peer-review	2018	2010-2019	42.3333	-70.3333	predicted	Fin_Whale	Balaenopteridae	Baleen Whales	C&P vessels	goods vessels	yes	United States	North America
99	Cholewiak, D., Clark, C.W., Ponirakis, D., Frankel, A., Hatch, L.T., Risch, D., Stanistreet, J.E., Thompson, M., Vu, E. and Van Parijs, S.M. (2018) 'Communicating amidst the noise: Modeling the aggregate influence of ambient and vessel noise on baleen wh	Peer-review	2018	2010-2019	42.3333	-70.3333	predicted	Humpback_Whale	Balaenopteridae	Baleen Whales	C&P vessels	goods vessels	yes	United States	North America
99	Cholewiak, D., Clark, C.W., Ponirakis, D., Frankel, A., Hatch, L.T., Risch, D., Stanistreet, J.E., Thompson, M., Vu, E. and Van Parijs, S.M. (2018) 'Communicating amidst the noise: Modeling the aggregate influence of ambient and vessel noise on baleen wh	Peer-review	2018	2010-2019	42.3333	-70.3333	predicted	Humpback_Whale	Balaenopteridae	Baleen Whales	fishing vessels	fishing vessels	yes	United States	North America
99	Cholewiak, D., Clark, C.W., Ponirakis, D., Frankel, A., Hatch, L.T., Risch, D., Stanistreet, J.E., Thompson, M., Vu, E. and Van Parijs, S.M. (2018) 'Communicating amidst the noise: Modeling the aggregate influence of ambient and vessel noise on baleen wh	Peer-review	2018	2010-2019	42.3333	-70.3333	predicted	Humpback_Whale	Balaenopteridae	Baleen Whales	recreational vessels	eco-tourism vessels	yes	United States	North America
99	Cholewiak, D., Clark, C.W., Ponirakis, D., Frankel, A., Hatch, L.T., Risch, D., Stanistreet, J.E., Thompson, M., Vu, E. and Van Parijs, S.M. (2018) 'Communicating amidst the noise: Modeling the aggregate influence of ambient and vessel noise on baleen wh	Peer-review	2018	2010-2019	42.3333	-70.3333	predicted	Minke_Whale	Balaenopteridae	Baleen Whales	C&P vessels	goods vessels	yes	United States	North America
99	Cholewiak, D., Clark, C.W., Ponirakis, D., Frankel, A., Hatch, L.T., Risch, D., Stanistreet, J.E., Thompson, M., Vu, E. and Van Parijs, S.M. (2018) 'Communicating amidst the noise: Modeling the aggregate influence of ambient and vessel noise on baleen wh	Peer-review	2018	2010-2019	42.3333	-70.3333	predicted	Minke_Whale	Balaenopteridae	Baleen Whales	fishing vessels	fishing vessels	yes	United States	North America
99	Cholewiak, D., Clark, C.W., Ponirakis, D., Frankel, A., Hatch, L.T., Risch, D., Stanistreet, J.E., Thompson, M., Vu, E. and Van Parijs, S.M. (2018) 'Communicating amidst the noise: Modeling the aggregate influence of ambient and vessel noise on baleen wh	Peer-review	2018	2010-2019	42.3333	-70.3333	predicted	Minke_Whale	Balaenopteridae	Baleen Whales	recreational vessels	eco-tourism vessels	yes	United States	North America
99	Cholewiak, D., Clark, C.W., Ponirakis, D., Frankel, A., Hatch, L.T., Risch, D., Stanistreet, J.E., Thompson, M., Vu, E. and Van Parijs, S.M. (2018) 'Communicating amidst the noise: Modeling the aggregate influence of ambient and vessel noise on baleen wh	Peer-review	2018	2010-2019	42.3333	-70.3333	predicted	North_Atlantic_Right_Whale	Balaenidae	Baleen Whales	C&P vessels	goods vessels	no	United States	North America
100	Christiansen, F., Lusseau, D., Stensland, E. and Berggren, P. (2010) 'Effects of tourist boats on the behaviour of Indo-Pacific bottlenose dolphins off the south coast of Zanzibar', Endangered Species Research, 11(1), pp. 91-99. Available at: doi:10.3354	Peer-review	2010	2010-2019	-6.47353	39.4353	observed	Indo-Pacific_Bottlenose_Dolphin	Delphinidae	Delphinids	recreational vessels	eco-tourism vessels	yes	Tanzania	Africa
101	Christiansen, F., Rasmussen, M.H. and Lusseau, D. (2013) 'Inferring activity budgets in wild animals to estimate the consequences of disturbances', Behavioral Ecology, 24(6), pp. 1415-1425. Available at: doi:10.1093/beheco/art086	Peer-review	2013	2010-2019	64.15	-24.4	observed	Minke_Whale	Balaenopteridae	Baleen Whales	recreational vessels	eco-tourism vessels	yes	Iceland	Europe
102	Christiansen, F., Rasmussen, M.H. and Lusseau, D. (2014) 'Inferring energy expenditure from respiration rates in minke whales to measure the effects of whale watching boat interactions', Journal of Experimental Marine Biology and Ecology, 459, pp. 96-104	Peer-review	2014	2010-2019	64.15	-24.4	observed	Minke_Whale	Balaenopteridae	Baleen Whales	recreational vessels	eco-tourism vessels	yes	Iceland	Europe
104	Clarkson, J., Abbiss, L. and Bas, A.A. (2019) 'Social media for social species: A case study on the behavioural transitions of bottlenose dolphins (Tursiops truncatus) in the presence of tourism, Montenegro, South Adriatic', pp. 129-134. Available at: do	Conference	2019	2010-2019	42.1741	18.731	observed	Atlantic_Bottlenose_Dolphin	Delphinidae	Delphinids	recreational vessels	eco-tourism vessels	yes	Montenegro	Europe
106	Constantine, R., Brunton, D.H. and Dennis, T. (2004) 'Dolphin-watching tour boats change bottlenose dolphin (Tursiops truncatus) behaviour', Biological Conservation, 117(3), pp. 299-307. Available at: doi:10.1016/j.biocon.2003.12.009	Peer-review	2004	2000-2009	-35.2045	174.143	observed	Atlantic_Bottlenose_Dolphin	Delphinidae	Delphinids	recreational vessels	eco-tourism vessels	yes	New Zealand	Oceania
109	Courbis, S. and Timmel, G. (2009) 'Effects of vessels and swimmers on behavior of Hawaiian spinner dolphins (Stenella longirostris) in Kealake'akua, Honaunau, and Kauhako bays, Hawai'i', Marine Mammal Science, 25(2), pp. 430-440. Available at: doi:10.111	Peer-review	2009	2000-2009	19.4769	-155.926	observed	Spinner_Dolphin	Delphinidae	Delphinids	recreational vessels	eco-tourism vessels	yes	United States	North America
113	Crum, N., Gowan, T., Krzystan, A. and Martin, J. (2019) 'Quantifying risk of whale–vessel collisions across space, time, and management policies', Ecosphere, 10(4) Available at: doi:10.1002/ecs2.2713	Peer-review	2019	2010-2019	30.75	-81.1	predicted	North_Atlantic_Right_Whale	Balaenidae	Baleen Whales	unspecified vessels	large unspecified vessels	yes	United States	North America
115	Culloch, R.M., Anderwald, P., Brandecker, A., Haberlin, D., McGovern, B., Pinfield, R., Visser, F., Jessopp, M. and Cronin, M. (2016) 'Effect of construction-related activities and vessel traffic on marine mammals', Marine Ecology Progress Series, 549, p	Peer-review	2016	2010-2019	54.303	-9.91774	observed	Common_Dolphin	Delphinidae	Delphinids	unspecified vessels	unspecified vessels	yes	Ireland	Europe
115	Culloch, R.M., Anderwald, P., Brandecker, A., Haberlin, D., McGovern, B., Pinfield, R., Visser, F., Jessopp, M. and Cronin, M. (2016) 'Effect of construction-related activities and vessel traffic on marine mammals', Marine Ecology Progress Series, 549, p	Peer-review	2016	2010-2019	54.303	-9.91774	observed	Harbour_Porpoise	Phocoenidae	Porpoises	unspecified vessels	unspecified vessels	no	Ireland	Europe
115	Culloch, R.M., Anderwald, P., Brandecker, A., Haberlin, D., McGovern, B., Pinfield, R., Visser, F., Jessopp, M. and Cronin, M. (2016) 'Effect of construction-related activities and vessel traffic on marine mammals', Marine Ecology Progress Series, 549, p	Peer-review	2016	2010-2019	54.303	-9.91774	observed	Minke_Whale	Balaenopteridae	Baleen Whales	unspecified vessels	unspecified vessels	no	Ireland	Europe
116	Cunningham, K.A. and Mountain, D.C. (2014) 'Simulated masking of right whale sounds by shipping noise: Incorporating a model of the auditory periphery', Journal of the Acoustical Society of America, 135(3), pp. 1632-1640. Available at: doi:10.1121/1.4864470	Peer-review	2014	2010-2019	NA	NA	predicted	North_Atlantic_Right_Whale	Balaenidae	Baleen Whales	unspecified vessels	large unspecified vessels	yes	NA	NA
124	Dong, L., Dong, J., Caruso, F., Zhao, L. and Songhai, L.I. (2021) 'Temporal variation of the underwater soundscape in Jiaotou Bay, an Indo-Pacific humpback dolphin (Sousa chinensis) habitat off Hainan Island, China', Integrative Zoology, 16(4), pp. 477-4	Peer-review	2021	2020-2023	18.3428	108.951	observed	Indian_Ocean_Humpback_Dolphin	Delphinidae	Delphinids	unspecified vessels	unspecified vessels	yes	China	Asia
126	Dunlop, R. (2018) 'The communication space of humpback whale social sounds in vessel noise', 35(1) Available at: doi:10.1121/2.0000935	Conference	2018	2010-2019	-24.6335	152.802	observed	Humpback_Whale	Balaenopteridae	Baleen Whales	unspecified vessels	unspecified vessels	yes	Australia	Oceania
127	Dunlop, R.A., Noad, M.J. and Cato, D.H. (2016) 'A spatially explicit model of the movement of humpback whales relative to a source', 27(1) Available at: doi:10.1121/2.0000296	Conference	2016	2010-2019	-26.4833	153.1	observed	Humpback_Whale	Balaenopteridae	Baleen Whales	unspecified vessels	large unspecified vessels	yes	Australia	Oceania
129	Dwyer, S., Kozmian-Ledward, L. and Stockin, K. (2014) 'Short-term survival of severe propeller strike injuries and observations on wound progression in a bottlenose dolphin', New Zealand Journal of Marine and Freshwater Research, 48(2), pp. 294-302. Avai	Peer-review	2014	2010-2019	-36.1445	175.296	observed	Atlantic_Bottlenose_Dolphin	Delphinidae	Delphinids	unspecified vessels	unspecified vessels	yes	New Zealand	Oceania
130	Elizabeth Alter, S., Simmonds, M.P. and Brandon, J.R. (2010) 'Forecasting the consequences of climate-driven shifts in human behavior on cetaceans', Marine Policy, 34(5), pp. 943-954. Available at: doi:10.1016/j.marpol.2010.01.026	Peer-review	2010	2010-2019	NA	NA	predicted	Atlantic_White-sided_Dolphin	Delphinidae	Delphinids	unspecified vessels	large unspecified vessels	yes	NA	NA
130	Elizabeth Alter, S., Simmonds, M.P. and Brandon, J.R. (2010) 'Forecasting the consequences of climate-driven shifts in human behavior on cetaceans', Marine Policy, 34(5), pp. 943-954. Available at: doi:10.1016/j.marpol.2010.01.026	Peer-review	2010	2010-2019	NA	NA	predicted	Beluga	Monodontidae	Delphinids	unspecified vessels	large unspecified vessels	yes	NA	NA
130	Elizabeth Alter, S., Simmonds, M.P. and Brandon, J.R. (2010) 'Forecasting the consequences of climate-driven shifts in human behavior on cetaceans', Marine Policy, 34(5), pp. 943-954. Available at: doi:10.1016/j.marpol.2010.01.026	Peer-review	2010	2010-2019	NA	NA	predicted	Blue_Whale	Balaenopteridae	Baleen Whales	unspecified vessels	large unspecified vessels	yes	NA	NA
130	Elizabeth Alter, S., Simmonds, M.P. and Brandon, J.R. (2010) 'Forecasting the consequences of climate-driven shifts in human behavior on cetaceans', Marine Policy, 34(5), pp. 943-954. Available at: doi:10.1016/j.marpol.2010.01.026	Peer-review	2010	2010-2019	NA	NA	predicted	Bowhead_Whale	Balaenidae	Baleen Whales	unspecified vessels	large unspecified vessels	yes	NA	NA
130	Elizabeth Alter, S., Simmonds, M.P. and Brandon, J.R. (2010) 'Forecasting the consequences of climate-driven shifts in human behavior on cetaceans', Marine Policy, 34(5), pp. 943-954. Available at: doi:10.1016/j.marpol.2010.01.026	Peer-review	2010	2010-2019	NA	NA	predicted	Bowhead_Whale	Balaenidae	Baleen Whales	unspecified vessels	large unspecified vessels	yes	NA	NA
130	Elizabeth Alter, S., Simmonds, M.P. and Brandon, J.R. (2010) 'Forecasting the consequences of climate-driven shifts in human behavior on cetaceans', Marine Policy, 34(5), pp. 943-954. Available at: doi:10.1016/j.marpol.2010.01.026	Peer-review	2010	2010-2019	NA	NA	predicted	Fin_Whale	Balaenopteridae	Baleen Whales	unspecified vessels	large unspecified vessels	yes	NA	NA
130	Elizabeth Alter, S., Simmonds, M.P. and Brandon, J.R. (2010) 'Forecasting the consequences of climate-driven shifts in human behavior on cetaceans', Marine Policy, 34(5), pp. 943-954. Available at: doi:10.1016/j.marpol.2010.01.026	Peer-review	2010	2010-2019	NA	NA	predicted	Gray_Whale	Eschrichtiidae	Baleen Whales	unspecified vessels	large unspecified vessels	yes	NA	NA
130	Elizabeth Alter, S., Simmonds, M.P. and Brandon, J.R. (2010) 'Forecasting the consequences of climate-driven shifts in human behavior on cetaceans', Marine Policy, 34(5), pp. 943-954. Available at: doi:10.1016/j.marpol.2010.01.026	Peer-review	2010	2010-2019	NA	NA	predicted	Gray_Whale	Eschrichtiidae	Baleen Whales	unspecified vessels	large unspecified vessels	yes	NA	NA
130	Elizabeth Alter, S., Simmonds, M.P. and Brandon, J.R. (2010) 'Forecasting the consequences of climate-driven shifts in human behavior on cetaceans', Marine Policy, 34(5), pp. 943-954. Available at: doi:10.1016/j.marpol.2010.01.026	Peer-review	2010	2010-2019	NA	NA	predicted	Humpback_Whale	Balaenopteridae	Baleen Whales	unspecified vessels	large unspecified vessels	yes	NA	NA
130	Elizabeth Alter, S., Simmonds, M.P. and Brandon, J.R. (2010) 'Forecasting the consequences of climate-driven shifts in human behavior on cetaceans', Marine Policy, 34(5), pp. 943-954. Available at: doi:10.1016/j.marpol.2010.01.026	Peer-review	2010	2010-2019	NA	NA	predicted	Minke_Whale	Balaenopteridae	Baleen Whales	unspecified vessels	large unspecified vessels	yes	NA	NA
130	Elizabeth Alter, S., Simmonds, M.P. and Brandon, J.R. (2010) 'Forecasting the consequences of climate-driven shifts in human behavior on cetaceans', Marine Policy, 34(5), pp. 943-954. Available at: doi:10.1016/j.marpol.2010.01.026	Peer-review	2010	2010-2019	NA	NA	predicted	Narwhal	Monodontidae	Delphinids	unspecified vessels	large unspecified vessels	yes	NA	NA
130	Elizabeth Alter, S., Simmonds, M.P. and Brandon, J.R. (2010) 'Forecasting the consequences of climate-driven shifts in human behavior on cetaceans', Marine Policy, 34(5), pp. 943-954. Available at: doi:10.1016/j.marpol.2010.01.026	Peer-review	2010	2010-2019	NA	NA	predicted	North_Atlantic_Right_Whale	Balaenidae	Baleen Whales	unspecified vessels	large unspecified vessels	yes	NA	NA
130	Elizabeth Alter, S., Simmonds, M.P. and Brandon, J.R. (2010) 'Forecasting the consequences of climate-driven shifts in human behavior on cetaceans', Marine Policy, 34(5), pp. 943-954. Available at: doi:10.1016/j.marpol.2010.01.026	Peer-review	2010	2010-2019	NA	NA	predicted	North_Pacific_Right_Whale	Balaenidae	Baleen Whales	unspecified vessels	large unspecified vessels	yes	NA	NA
130	Elizabeth Alter, S., Simmonds, M.P. and Brandon, J.R. (2010) 'Forecasting the consequences of climate-driven shifts in human behavior on cetaceans', Marine Policy, 34(5), pp. 943-954. Available at: doi:10.1016/j.marpol.2010.01.026	Peer-review	2010	2010-2019	NA	NA	predicted	Sei_Whale	Balaenopteridae	Baleen Whales	unspecified vessels	large unspecified vessels	yes	NA	NA
130	Elizabeth Alter, S., Simmonds, M.P. and Brandon, J.R. (2010) 'Forecasting the consequences of climate-driven shifts in human behavior on cetaceans', Marine Policy, 34(5), pp. 943-954. Available at: doi:10.1016/j.marpol.2010.01.026	Peer-review	2010	2010-2019	NA	NA	predicted	Southern_Right_Whale	Balaenidae	Baleen Whales	unspecified vessels	large unspecified vessels	yes	NA	NA
130	Elizabeth Alter, S., Simmonds, M.P. and Brandon, J.R. (2010) 'Forecasting the consequences of climate-driven shifts in human behavior on cetaceans', Marine Policy, 34(5), pp. 943-954. Available at: doi:10.1016/j.marpol.2010.01.026	Peer-review	2010	2010-2019	NA	NA	predicted	Sperm_Whale	Physeteridae	Sperm Whales	unspecified vessels	large unspecified vessels	yes	NA	NA
131	Erbe, C. and Farmer, D.M. (2000) 'Zones of impact around icebreakers affecting beluga whales in the Beaufort Sea', Journal of the Acoustical Society of America, 108(3), pp. 1332-1340. Available at: doi:10.1121/1.1288938	Peer-review	2000	2000-2009	70.75	-135	predicted	Beluga	Monodontidae	Delphinids	SSG vessels	icebreakers	yes	Canada	North America
131	Erbe, C. and Farmer, D.M. (2000) 'Zones of impact around icebreakers affecting beluga whales in the Beaufort Sea', Journal of the Acoustical Society of America, 108(3), pp. 1332-1340. Available at: doi:10.1121/1.1288938	Peer-review	2000	2000-2009	70.75	-135	predicted	Beluga	Monodontidae	Delphinids	SSG vessels	icebreakers	yes	Canada	North America
134	Felix, F. and Waerebeek, K. (2005) 'Whale mortality from ship strikes in Ecuador and West Africa', Latin American journal of aquatic mammals, 4(1), pp. 55-60. Available at: doi:https://doi.org/10.5597/lajam00070	Peer-review	2005	2000-2009	-3.41269	-80.8739	observed	Bryde's_Whale	Balaenopteridae	Baleen Whales	C&P vessels	goods vessels	yes	Peru	South America
134	Felix, F. and Waerebeek, K. (2005) 'Whale mortality from ship strikes in Ecuador and West Africa', Latin American journal of aquatic mammals, 4(1), pp. 55-60. Available at: doi:https://doi.org/10.5597/lajam00070	Peer-review	2005	2000-2009	14.7105	-17.4761	observed	Sei_Whale	Balaenopteridae	Baleen Whales	C&P vessels	goods vessels	yes	Senegal	Africa
135	Félix, F., Centeno, R., Romero, J., Zavala, M. and Vásconez, O. (2018) 'Prevalence of scars of anthropogenic origin in coastal bottlenose dolphin in Ecuador', Journal of the Marine Biological Association of the United Kingdom, 98(5), pp. 1177-1186. Ava	Peer-review	2018	2010-2019	-3	-80.9167	observed	Atlantic_Bottlenose_Dolphin	Delphinidae	Delphinids	unspecified vessels	large unspecified vessels	yes	Ecuador	South America
138	Filby, N.E., Christiansen, F., Scarpaci, C. and Stockin, K.A. (2017) 'Effects of swim-with-dolphin tourism on the behaviour of a threatened species, the Burrunan dolphin Tursiops Australis', Endangered Species Research, 32, pp. 479-490. Available at: doi	Peer-review	2017	2010-2019	-38.0856	144.86	observed	Indo-Pacific_Bottlenose_Dolphin	Delphinidae	Delphinids	recreational vessels	eco-tourism vessels	yes	Australia	Oceania
139	Filby, N.E., Stockin, K.A. and Scarpaci, C. (2014) 'Long-term responses of Burrunan dolphins (Tursiops australis) to swim-with dolphin tourism in Port Phillip Bay, Victoria, Australia: A population at risk', Global Ecology and Conservation, 2, pp. 62-71.	Peer-review	2014	2010-2019	-38.0856	144.86	observed	Indo-Pacific_Bottlenose_Dolphin	Delphinidae	Delphinids	recreational vessels	eco-tourism vessels	yes	Australia	Oceania
140	Fiori, L., Martinez, E., Orams, M.B. and Bollard, B. (2019) 'Effects of whale-based tourism in Vava'u, Kingdom of Tonga: Behavioural responses of humpback whales to vessel and swimming tourism activities', PLoS ONE, 14(7) Available at: doi:10.1371/journa	Peer-review	2019	2010-2019	-18.6607	-174.082	observed	Humpback_Whale	Balaenopteridae	Baleen Whales	recreational vessels	eco-tourism vessels	yes	Tonga	Oceania
141	Foote, A.D., Osborne, R.W. and Hoelzel, A.R. (2004) 'Whale-call response to masking boat noise', Nature, 428(6986), p. 910. Available at: doi:https://doi.org/10.1038/428910a	Peer-review	2004	2000-2009	48.513	-123.192	observed	Killer_Whale	Delphinidae	Delphinids	recreational vessels	eco-tourism vessels	yes	United States	North America
146	Gailey, G., Sychenko, O., McDonald, T., Racca, R., Rutenko, A. and Bröker, K. (2016) 'Behavioural responses of western gray whales to a 4-D seismic survey off northeastern Sakhalin Island, Russia', Endangered Species Research, 30(1), pp. 53-71. Availabl	Peer-review	2016	2010-2019	52.75	143.367	observed	Gray_Whale	Eschrichtiidae	Baleen Whales	unspecified vessels	large unspecified vessels	yes	Russia	Europe
147	Gailey, G., Sychenko, O., Zykov, M., Rutenko, A., Blanchard, A. and Melton, R.H. (2022) 'Western gray whale behavioral response to seismic surveys during their foraging season', Environmental Monitoring and Assessment, 194 Available at: doi:10.1007/s1066	Peer-review	2022	2020-2023	52.8333	143.417	observed	Gray_Whale	Eschrichtiidae	Baleen Whales	unspecified vessels	large unspecified vessels	yes	Russia	Europe
149	Garcia-Cegarra, A.M., Villagra, D., Gallardo, D.I. and Pacheco, A.S. (2019) 'Statistical dependence for detecting whale-watching effects on humpback whales', Journal of Wildlife Management, 83(2), pp. 467-477. Available at: doi:10.1002/jwmg.21602	Peer-review	2019	2010-2019	-4.15	-81.1667	observed	Humpback_Whale	Balaenopteridae	Baleen Whales	recreational vessels	eco-tourism vessels	yes	Peru	South America
155	George, J.C., Sheffield, G., Reed, D.J., Tudor, B., Stimmelmayr, R., Person, B.T., Sformo, T. and Suydam, R. (2017) 'Frequency of injuries from line entanglements, killer whales, and ship strikes on bering-chukchi-beaufort seas bowhead whales', Arctic, 7	Peer-review	2017	2010-2019	71	-164	observed	Bowhead_Whale	Balaenidae	Baleen Whales	unspecified vessels	unspecified vessels	yes	United States	North America
157	Giardino, G.V., Gana, J.C.M., De León, M.C., Mandiola, M.A., Dassis, M., Denuncio, P., Elissamburu, A., Morón, S., Rodríguez Heredia, S., Alvarez, C.K., Loureiro, J.P., Massola, V., Valenzuela, L.O., Tamini, L., Taraborelli, P., Saubidet, A., Faiella,	Peer-review	2022	2020-2023	-38	-58	observed	Humpback_Whale	Balaenopteridae	Baleen Whales	unspecified vessels	unspecified vessels	yes	Argentina	South America
163	Guerra, M., Dawson, S.M., Brough, T.E. and Rayment, W.J. (2014) 'Effects of boats on the surface and acoustic behaviour of an endangered population of bottlenose dolphins', Endangered Species Research, 24(3), pp. 221-236. Available at: doi:10.3354/esr005	Peer-review	2014	2010-2019	-45.3094	166.995	observed	Atlantic_Bottlenose_Dolphin	Delphinidae	Delphinids	SSG vessels	cetacean research vessels	yes	New Zealand	Oceania
163	Guerra, M., Dawson, S.M., Brough, T.E. and Rayment, W.J. (2014) 'Effects of boats on the surface and acoustic behaviour of an endangered population of bottlenose dolphins', Endangered Species Research, 24(3), pp. 221-236. Available at: doi:10.3354/esr005	Peer-review	2014	2010-2019	-45.3094	166.995	observed	Atlantic_Bottlenose_Dolphin	Delphinidae	Delphinids	recreational vessels	eco-tourism vessels	yes	New Zealand	Oceania
164	Gulesserian, M., Slip, D., Heller, G. and Harcourt, R. (2011) 'Modelling the behaviour state of humpback whales Megaptera novaeangliae in response to vessel presence off Sydney, Australia', Endangered Species Research, 15(3), pp. 255-264. Available at: d	Peer-review	2011	2010-2019	-34.0184	151.272	observed	Humpback_Whale	Balaenopteridae	Baleen Whales	unspecified vessels	small unspecified vessels	yes	Australia	Oceania
166	Halliday, W.D., Scharffenberg, K., Macphee, S., Hilliard, R.C., Mouy, X., Whalen, D., Loseto, L.L. and Insley, S.J. (2019) 'Beluga vocalizations decrease in response to vessel traffic in the Mackenzie River Estuary', Arctic, 72(4), pp. 337-346. Available	Peer-review	2019	2010-2019	69.4465	-133.612	observed	Beluga	Monodontidae	Delphinids	unspecified vessels	large unspecified vessels	yes	Canada	North America
170	Hastie, G.D., Wilson, B., Tufft, L.H. and Thompson, P.M. (2003) 'Bottlenose dolphins increase breathing synchrony in response to boat traffic', Marine Mammal Science, 19(1), pp. 74-084. Available at: doi:10.1111/j.1748-7692.2003.tb01093.x	Peer-review	2003	2000-2009	57.6952	-4.08926	observed	Atlantic_Bottlenose_Dolphin	Delphinidae	Delphinids	unspecified vessels	unspecified vessels	yes	United Kingdom	Europe
171	Hauser, D.D.W., Laidre, K.L. and Stern, H.L. (2018) 'Vulnerability of arctic marine mammals to vessel traffic in the increasingly ice-free northwest passage and Northern Sea Route', Proceedings of the National Academy of Sciences of the United States of	Peer-review	2018	2010-2019	75.4651	-170.483	predicted	Beluga	Monodontidae	Delphinids	unspecified vessels	large unspecified vessels	yes	international	International
171	Hauser, D.D.W., Laidre, K.L. and Stern, H.L. (2018) 'Vulnerability of arctic marine mammals to vessel traffic in the increasingly ice-free northwest passage and Northern Sea Route', Proceedings of the National Academy of Sciences of the United States of	Peer-review	2018	2010-2019	75.4651	-170.483	predicted	Bowhead_Whale	Balaenidae	Baleen Whales	unspecified vessels	large unspecified vessels	yes	international	International
171	Hauser, D.D.W., Laidre, K.L. and Stern, H.L. (2018) 'Vulnerability of arctic marine mammals to vessel traffic in the increasingly ice-free northwest passage and Northern Sea Route', Proceedings of the National Academy of Sciences of the United States of	Peer-review	2018	2010-2019	75.4651	-170.483	predicted	Narwhal	Monodontidae	Delphinids	unspecified vessels	large unspecified vessels	yes	international	International
172	Heenehan, H.L., Johnston, D.W., Van Parijs, S.M., Bejder, L. and Tyne, J.A. (2016) 'Acoustic response of Hawaiian spinner dolphins to human disturbance', 27(1) Available at: doi:10.1121/2.0000232	Peer-review	2016	2010-2019	19.4744	-155.929	observed	Spinner_Dolphin	Delphinidae	Delphinids	unspecified vessels	small unspecified vessels	no	United States	North America
172	Heenehan, H.L., Johnston, D.W., Van Parijs, S.M., Bejder, L. and Tyne, J.A. (2016) 'Acoustic response of Hawaiian spinner dolphins to human disturbance', 27(1) Available at: doi:10.1121/2.0000232	Peer-review	2016	2010-2019	19.7387	-156.062	observed	Spinner_Dolphin	Delphinidae	Delphinids	recreational vessels	eco-tourism vessels	yes	United States	North America
173	Hermannsen, L., Beedholm, K., Tougaard, J. and Madsen, P.T. (2014) 'High frequency components of ship noise in shallow water with a discussion of implications for harbor porpoises (Phocoena phocoena)', Journal of the Acoustical Society of America, 136(4)	Peer-review	2014	2010-2019	55.4543	10.9142	predicted	Harbour_Porpoise	Phocoenidae	Porpoises	C&P vessels	goods vessels	yes	Denmark	Europe
173	Hermannsen, L., Beedholm, K., Tougaard, J. and Madsen, P.T. (2014) 'High frequency components of ship noise in shallow water with a discussion of implications for harbor porpoises (Phocoena phocoena)', Journal of the Acoustical Society of America, 136(4)	Peer-review	2014	2010-2019	55.4543	10.9142	predicted	Harbour_Porpoise	Phocoenidae	Porpoises	C&P vessels	ferries	yes	Denmark	Europe
176	Herr, H., Viquerat, S., Naujocks, T., Gregory, B., Lees, A. and Devas, F. 'Skin condition of fin whales at Antarctic feeding grounds reveals little evidence for anthropogenic impacts and high prevalence of cookiecutter shark bite lesions', MARINE MAMMAL	Peer-review	2023	2020-2023	-62.2	-56	observed	Fin_Whale	Balaenopteridae	Baleen Whales	unspecified vessels	unspecified vessels	no	Antarctica	Antarctica
178	Hill, A.N., Karniski, C., Robbins, J., Pitchford, T., Todd, S. and Asmutis-Silvia, R. (2017) 'Vessel collision injuries on live humpback whales, Megaptera novaeangliae, in the southern Gulf of Maine', Marine Mammal Science, 33(2), pp. 558-573. Available	Peer-review	2017	2010-2019	42.4366	-70.3325	observed	Humpback_Whale	Balaenopteridae	Baleen Whales	unspecified vessels	unspecified vessels	yes	United States	North America
179	Honma, Y. (1999) 'Identification by histological and microsatellite analyses of a stranded beaked whale as that struck previously by a jetfoil operating in the sea of Japan', Fisheries Science, 65(4), pp. 547-552. Available at: doi:10.2331/fishsci.65.547	Peer-review	1999	1990-1999	38.0416	138.832	observed	Stejneger's_Beaked_Whale	Ziphiidae	Beaked Whales	C&P vessels	ferries	yes	Japan	Asia
183	Isojunno, S. and Miller, P.J.O. (2016) 'Hidden markov models capture behavioral responses to suction-cup tag deployment: A functional state approach to behavioral context', Advances in Experimental Medicine and Biology, 875, pp. 489-496. Available at: do	Conference	2016	2010-2019	69.4167	15.75	predicted	Sperm_Whale	Physeteridae	Sperm Whales	SSG vessels	cetacean research vessels	yes	Norway	Europe
188	Jahoda, M., Lafortuna, C.L., Biassoni, N., Almirante, C., Azzellino, A., Panigada, S., Zanardelli, M. and Di Sciara, G.N. (2003) 'Mediterranean fin whale's (Balaenoptera physalus) response to small vessels and biopsy sampling assessed through passive tra	Peer-review	2003	2000-2009	43.25	8.41667	observed	Fin_Whale	Balaenopteridae	Baleen Whales	SSG vessels	cetacean research vessels	yes	Italy	Europe
189	Jelinski, D.E., Krueger, C.C. and Duffus, D.A. (2002) 'Geostatistical analyses of interactions between killer whales (Orcinus orca) and recreational whale-watching boats', Applied Geography, 22(4), pp. 393-411. Available at: doi:10.1016/S0143-6228(02)000	Peer-review	2002	2000-2009	50.5179	-126.629	observed	Killer_Whale	Delphinidae	Delphinids	recreational vessels	eco-tourism vessels	yes	Canada	North America
190	Jensen, F.H., Bejder, L., Wahlberg, M., Soto, N.A., Johnson, M. and Madsen, P.T. (2009) 'Vessel noise effects on delphinid communication', Marine Ecology Progress Series, 395, pp. 161-175. Available at: doi:10.3354/meps08204	Peer-review	2009	2000-2009	-33.3042	115.656	predicted	Atlantic_Bottlenose_Dolphin	Delphinidae	Delphinids	unspecified vessels	small unspecified vessels	yes	Australia	Oceania
190	Jensen, F.H., Bejder, L., Wahlberg, M., Soto, N.A., Johnson, M. and Madsen, P.T. (2009) 'Vessel noise effects on delphinid communication', Marine Ecology Progress Series, 395, pp. 161-175. Available at: doi:10.3354/meps08204	Peer-review	2009	2000-2009	28.4465	-16.6408	predicted	Short-finned_Pilot_Whale	Delphinidae	Delphinids	unspecified vessels	small unspecified vessels	yes	Spain	Europe
195	Kates Varghese, H., Miksis-Olds, J., Dimarzio, N., Lowell, K., Linder, E., Mayer, L. and Moretti, D. (2020) 'The effect of two 12 kHz multibeam mapping surveys on the foraging behavior of Cuvier's beaked whales off of southern California', Journal of the	Peer-review	2020	2020-2023	33	-118.833	observed	Cuvier's_Beaked_Whale	Ziphiidae	Beaked Whales	fishing vessels	fishing vessels	yes	United States	North America
198	Kelley, D.E., Vlasic, J.P. and Brillant, S.W. (2021) 'Assessing the lethality of ship strikes on whales using simple biophysical models', Marine Mammal Science, 37(1), pp. 251-267. Available at: doi:10.1111/mms.12745	Peer-review	2021	2020-2023	NA	NA	predicted	North_Atlantic_Right_Whale	Balaenidae	Baleen Whales	unspecified vessels	unspecified vessels	yes	NA	NA
202	Koper, R., Karczmarski, L., du Preez, D. and Plon, S. (2016) 'Sixteen years later: Occurrence, group size, and habitat useof humpback dolphins (Sousa plumbea) in Algoa Bay, South Africa', MARINE MAMMAL SCIENCE, 32(2), pp. 490-507. Available at: doi:10.11	Peer-review	2016	2010-2019	-33.9841	25.6759	observed	Indian_Ocean_Humpback_Dolphin	Delphinidae	Delphinids	recreational vessels	motorboats	no	South Africa	Africa
202	Koper, R., Karczmarski, L., du Preez, D. and Plon, S. (2016) 'Sixteen years later: Occurrence, group size, and habitat useof humpback dolphins (Sousa plumbea) in Algoa Bay, South Africa', MARINE MAMMAL SCIENCE, 32(2), pp. 490-507. Available at: doi:10.11	Peer-review	2016	2010-2019	-33.9841	25.6759	observed	Indian_Ocean_Humpback_Dolphin	Delphinidae	Delphinids	fishing vessels	fishing vessels	yes	South Africa	Africa
202	Koper, R., Karczmarski, L., du Preez, D. and Plon, S. (2016) 'Sixteen years later: Occurrence, group size, and habitat useof humpback dolphins (Sousa plumbea) in Algoa Bay, South Africa', MARINE MAMMAL SCIENCE, 32(2), pp. 490-507. Available at: doi:10.11	Peer-review	2016	2010-2019	-33.9841	25.6759	observed	Indian_Ocean_Humpback_Dolphin	Delphinidae	Delphinids	unspecified vessels	small unspecified vessels	yes	South Africa	Africa
203	Koroza, A. and Evans, P.G.H. (2022) 'Bottlenose Dolphin Responses to Boat Traffic Affected by Boat Characteristics and Degree of Compliance to Code of Conduct', Sustainability (Switzerland), 14(9) Available at: doi:10.3390/su14095185	Peer-review	2022	2020-2023	52.3077	-4.43337	observed	Atlantic_Bottlenose_Dolphin	Delphinidae	Delphinids	fishing vessels	fishing vessels	yes	United Kingdom	Europe
203	Koroza, A. and Evans, P.G.H. (2022) 'Bottlenose Dolphin Responses to Boat Traffic Affected by Boat Characteristics and Degree of Compliance to Code of Conduct', Sustainability (Switzerland), 14(9) Available at: doi:10.3390/su14095185	Peer-review	2022	2020-2023	52.3077	-4.43337	observed	Atlantic_Bottlenose_Dolphin	Delphinidae	Delphinids	recreational vessels	motorboats	yes	United Kingdom	Europe
203	Koroza, A. and Evans, P.G.H. (2022) 'Bottlenose Dolphin Responses to Boat Traffic Affected by Boat Characteristics and Degree of Compliance to Code of Conduct', Sustainability (Switzerland), 14(9) Available at: doi:10.3390/su14095185	Peer-review	2022	2020-2023	52.3077	-4.43337	observed	Atlantic_Bottlenose_Dolphin	Delphinidae	Delphinids	unspecified vessels	small unspecified vessels	yes	United Kingdom	Europe
203	Koroza, A. and Evans, P.G.H. (2022) 'Bottlenose Dolphin Responses to Boat Traffic Affected by Boat Characteristics and Degree of Compliance to Code of Conduct', Sustainability (Switzerland), 14(9) Available at: doi:10.3390/su14095185	Peer-review	2022	2020-2023	52.3077	-4.43337	observed	Atlantic_Bottlenose_Dolphin	Delphinidae	Delphinids	recreational vessels	motorboats	yes	United Kingdom	Europe
204	Krasnova, V.V., Prasolova, E.A., Belikov, R.A., Chernetsky, A.D. and Panova, E.M. (2020) 'Influence of boat tourism on the behaviour of Solovetskiy beluga whales (Delphinapterus leucas) in Onega Bay, the White Sea', Aquatic Conservation: Marine and Fresh	Peer-review	2020	2020-2023	65.0686	35.4647	observed	Beluga	Monodontidae	Delphinids	unspecified vessels	small unspecified vessels	yes	Russia	Europe
206	La Manna, G., Rako-Gòspic, N., Manghi, M. and Ceccherelli, G. (2019) 'Influence of environmental, social and behavioural variables on the whistling of the common bottlenose dolphin (Tursiops truncatus)', Behavioral Ecology and Sociobiology, 73(9) Availa	Peer-review	2019	2010-2019	40.5	8.2343	observed	Atlantic_Bottlenose_Dolphin	Delphinidae	Delphinids	unspecified vessels	small unspecified vessels	yes	Italy	Europe
208	Lachmuth, C.L., Barrett-Lennard, L.G., Steyn, D.Q. and Milsom, W.K. (2011) 'Estimation of southern resident killer whale exposure to exhaust emissions from whale-watching vessels and potential adverse health effects and toxicity thresholds', Marine Pollu	Peer-review	2011	2010-2019	48.4527	-123.161	predicted	Killer_Whale	Delphinidae	Delphinids	recreational vessels	eco-tourism vessels	yes	Canada	North America
209	Lacy, R., Williams, R., Ashe, E., Balcomb, K., Brent, L., Clark, C., Croft, D., Giles, D., MacDuffee, M. and Paquet, P. (2017) 'Evaluating anthropogenic threats to endangered killer whales to inform effective recovery plans', SCIENTIFIC REPORTS, 7 Availa	Peer-review	2017	2010-2019	48.4527	-123.161	predicted	Killer_Whale	Delphinidae	Delphinids	unspecified vessels	unspecified vessels	yes	Canada	North America
210	Laist, D.W., Knowlton, A.R., Mead, J.G., Collet, A.S. and Podesta, M. (2001) 'Collisions between ships and whales', Marine Mammal Science, 17(1), pp. 35-75. Available at: doi:10.1111/j.1748-7692.2001.tb00980.x	Peer-review	2001	2000-2009	NA	NA	observed	Fin_Whale	Balaenopteridae	Baleen Whales	unspecified vessels	unspecified vessels	yes	NA	NA
210	Laist, D.W., Knowlton, A.R., Mead, J.G., Collet, A.S. and Podesta, M. (2001) 'Collisions between ships and whales', Marine Mammal Science, 17(1), pp. 35-75. Available at: doi:10.1111/j.1748-7692.2001.tb00980.x	Peer-review	2001	2000-2009	NA	NA	observed	Gray_Whale	Eschrichtiidae	Baleen Whales	unspecified vessels	unspecified vessels	yes	NA	NA
210	Laist, D.W., Knowlton, A.R., Mead, J.G., Collet, A.S. and Podesta, M. (2001) 'Collisions between ships and whales', Marine Mammal Science, 17(1), pp. 35-75. Available at: doi:10.1111/j.1748-7692.2001.tb00980.x	Peer-review	2001	2000-2009	NA	NA	observed	Humpback_Whale	Balaenopteridae	Baleen Whales	unspecified vessels	unspecified vessels	yes	NA	NA
210	Laist, D.W., Knowlton, A.R., Mead, J.G., Collet, A.S. and Podesta, M. (2001) 'Collisions between ships and whales', Marine Mammal Science, 17(1), pp. 35-75. Available at: doi:10.1111/j.1748-7692.2001.tb00980.x	Peer-review	2001	2000-2009	NA	NA	observed	Minke_Whale	Balaenopteridae	Baleen Whales	unspecified vessels	unspecified vessels	yes	NA	NA
210	Laist, D.W., Knowlton, A.R., Mead, J.G., Collet, A.S. and Podesta, M. (2001) 'Collisions between ships and whales', Marine Mammal Science, 17(1), pp. 35-75. Available at: doi:10.1111/j.1748-7692.2001.tb00980.x	Peer-review	2001	2000-2009	NA	NA	observed	North_Atlantic_Right_Whale	Balaenidae	Baleen Whales	unspecified vessels	unspecified vessels	yes	NA	NA
210	Laist, D.W., Knowlton, A.R., Mead, J.G., Collet, A.S. and Podesta, M. (2001) 'Collisions between ships and whales', Marine Mammal Science, 17(1), pp. 35-75. Available at: doi:10.1111/j.1748-7692.2001.tb00980.x	Peer-review	2001	2000-2009	NA	NA	observed	North_Pacific_Right_Whale	Balaenidae	Baleen Whales	unspecified vessels	unspecified vessels	yes	NA	NA
210	Laist, D.W., Knowlton, A.R., Mead, J.G., Collet, A.S. and Podesta, M. (2001) 'Collisions between ships and whales', Marine Mammal Science, 17(1), pp. 35-75. Available at: doi:10.1111/j.1748-7692.2001.tb00980.x	Peer-review	2001	2000-2009	NA	NA	observed	Sei_Whale	Balaenopteridae	Baleen Whales	unspecified vessels	unspecified vessels	yes	NA	NA
210	Laist, D.W., Knowlton, A.R., Mead, J.G., Collet, A.S. and Podesta, M. (2001) 'Collisions between ships and whales', Marine Mammal Science, 17(1), pp. 35-75. Available at: doi:10.1111/j.1748-7692.2001.tb00980.x	Peer-review	2001	2000-2009	NA	NA	observed	Southern_Right_Whale	Balaenidae	Baleen Whales	unspecified vessels	unspecified vessels	yes	NA	NA
210	Laist, D.W., Knowlton, A.R., Mead, J.G., Collet, A.S. and Podesta, M. (2001) 'Collisions between ships and whales', Marine Mammal Science, 17(1), pp. 35-75. Available at: doi:10.1111/j.1748-7692.2001.tb00980.x	Peer-review	2001	2000-2009	NA	NA	observed	Sperm_Whale	Physeteridae	Sperm Whales	unspecified vessels	unspecified vessels	yes	NA	NA
212	Laute, A., Grove, T.J., Rasmussen, M.H., Smith, A., Loisa, O. and Fournet, M.E.H. (2022) 'Impact of whale-watching vessels on humpback whale calling behavior on an Icelandic foraging ground during the Covid-19 pandemic', Marine Ecology Progress Series, 7	Peer-review	2022	2020-2023	66.1	-17.7	observed	Humpback_Whale	Balaenopteridae	Baleen Whales	unspecified vessels	unspecified vessels	yes	Iceland	Europe
214	Leão Martins, D.T., Rossi-Santos, M.R. and Lima Silva, F.J.D. (2018) 'Effects of anthropogenic noise on the acoustic behaviour of Sotalia guianensis (Van Bénéden, 1864) in Pipa, North-eastern Brazil', Journal of the Marine Biological Association of th	Peer-review	2018	2010-2019	-6.22222	-35.0556	observed	Guiana_Dolphin	Delphinidae	Delphinids	recreational vessels	motorboats	yes	Brazil	South America
217	Lemon, M., Lynch, T.P., Cato, D.H. and Harcourt, R.G. (2006) 'Response of travelling bottlenose dolphins (Tursiops aduncus) to experimental approaches by a powerboat in Jervis Bay, New South Wales, Australia', Biological Conservation, 127(4), pp. 363-372	Peer-review	2006	2000-2009	-35.0657	150.737	observed	Indo-Pacific_Bottlenose_Dolphin	Delphinidae	Delphinids	recreational vessels	motorboats	yes	Australia	Oceania
218	Lemos, L.S., Haxel, J.H., Olsen, A., Burnett, J.D., Smith, A., Chandler, T.E., Nieukirk, S.L., Larson, S.E., Hunt, K.E. and Torres, L.G. (2022) 'Effects of vessel traffic and ocean noise on gray whale stress hormones', Scientific Reports, 12(1) Available	Peer-review	2022	2020-2023	44.5885	-124.14	predicted	Gray_Whale	Eschrichtiidae	Baleen Whales	recreational vessels	motorboats	yes	United States	North America
221	Lesage, V., Barrette, C., Kingsley, M.C.S. and Sjare, B. (1999) 'The effect of vessel noise on the vocal behavior of belugas in the St. Lawrence River estuary, Canada', Marine Mammal Science, 15(1), pp. 65-84. Available at: doi:10.1111/j.1748-7692.1999.t	Peer-review	1999	1990-1999	47.8	-69.7667	observed	Beluga	Monodontidae	Delphinids	C&P vessels	ferries	yes	Canada	North America
221	Lesage, V., Barrette, C., Kingsley, M.C.S. and Sjare, B. (1999) 'The effect of vessel noise on the vocal behavior of belugas in the St. Lawrence River estuary, Canada', Marine Mammal Science, 15(1), pp. 65-84. Available at: doi:10.1111/j.1748-7692.1999.t	Peer-review	1999	1990-1999	47.8	-69.7667	observed	Beluga	Monodontidae	Delphinids	recreational vessels	motorboats	yes	Canada	North America
222	Lesage, V., Omrane, A., Doniol-Valcroze, T. and Mosnier, A. (2017) 'Increased proximity of vessels reduces feeding opportunities of blue whales in the St. Lawrence Estuary, Canada', Endangered Species Research, 32(1), pp. 351-361. Available at: doi:10.33	Peer-review	2017	2010-2019	48.4041	-69.1154	observed	Blue_Whale	Balaenopteridae	Baleen Whales	unspecified vessels	small unspecified vessels	yes	Canada	North America
225	Lloyd, H.B. and Ross, G.A. (2015) 'Long-term trends in cetacean incidents in New South Wales, Australia', Australian Zoologist, 37(4), pp. 492-500. Available at: doi:10.7882/AZ.2015.015	Peer-review	2015	2010-2019	-33.2728	150.325	observed	Cetaceans	Cetaceans	Cetaceans	unspecified vessels	unspecified vessels	yes	Australia	Oceania
229	Luís, A.R., Couchinho, M.N. and dos Santos, M.E. (2014) 'Changes in the acoustic behavior of resident bottlenose dolphins near operating vessels', Marine Mammal Science, 30(4), pp. 1417-1426. Available at: doi:10.1111/mms.12125	Peer-review	2014	2010-2019	38.5	-8.9	observed	Atlantic_Bottlenose_Dolphin	Delphinidae	Delphinids	C&P vessels	ferries	yes	Portugal	Europe
229	Luís, A.R., Couchinho, M.N. and dos Santos, M.E. (2014) 'Changes in the acoustic behavior of resident bottlenose dolphins near operating vessels', Marine Mammal Science, 30(4), pp. 1417-1426. Available at: doi:10.1111/mms.12125	Peer-review	2014	2010-2019	38.5	-8.9	observed	Atlantic_Bottlenose_Dolphin	Delphinidae	Delphinids	fishing vessels	fishing vessels	yes	Portugal	Europe
229	Luís, A.R., Couchinho, M.N. and dos Santos, M.E. (2014) 'Changes in the acoustic behavior of resident bottlenose dolphins near operating vessels', Marine Mammal Science, 30(4), pp. 1417-1426. Available at: doi:10.1111/mms.12125	Peer-review	2014	2010-2019	38.5	-8.9	observed	Atlantic_Bottlenose_Dolphin	Delphinidae	Delphinids	recreational vessels	eco-tourism vessels	yes	Portugal	Europe
231	Lundquist, D., Gemmell, N.J. and Würsig, B. (2012) 'Behavioural responses of dusky dolphin groups (Lagenorhynchus obscurus) to tour vessels off Kaikoura, New Zealand', PLoS ONE, 7(7) Available at: doi:10.1371/journal.pone.0041969	Peer-review	2012	2010-2019	-42.4833	173.567	observed	Dusky_Dolphin	Delphinidae	Delphinids	unspecified vessels	small unspecified vessels	yes	New Zealand	Oceania
232	Lundquist, D., Gemmell, N.J., Würsig, B. and Markowitz, T. (2013) 'Dusky dolphin movement patterns: Short-term effects of tourism', New Zealand Journal of Marine and Freshwater Research, 47(4), pp. 430-449. Available at: doi:10.1080/00288330.2013.778301	Peer-review	2013	2010-2019	-42.4833	173.567	observed	Dusky_Dolphin	Delphinidae	Delphinids	recreational vessels	eco-tourism vessels	yes	New Zealand	Oceania
233	Lusseau, D. (2003) 'Effects of Tour Boats on the Behavior of Bottlenose Dolphins: Using Markov Chains to Model Anthropogenic Impacts', Conservation Biology, 17(6), pp. 1785-1793. Available at: doi:10.1111/j.1523-1739.2003.00054.x	Peer-review	2003	2000-2009	-45.3142	166.983	observed	Indo-Pacific_Bottlenose_Dolphin	Delphinidae	Delphinids	recreational vessels	eco-tourism vessels	yes	New Zealand	Oceania
234	Lusseau, D. (2003) 'Male and female bottlenose dolphins Tursiops spp. have different strategies to avoid interactions with tour boats in Doubtful Sound, New Zealand', Marine Ecology Progress Series, 257, pp. 267-274. Available at: doi:10.3354/meps257267	Peer-review	2003	2000-2009	-45.3142	166.983	observed	Indo-Pacific_Bottlenose_Dolphin	Delphinidae	Delphinids	SSG vessels	cetacean research vessels	no	New Zealand	Oceania
234	Lusseau, D. (2003) 'Male and female bottlenose dolphins Tursiops spp. have different strategies to avoid interactions with tour boats in Doubtful Sound, New Zealand', Marine Ecology Progress Series, 257, pp. 267-274. Available at: doi:10.3354/meps257267	Peer-review	2003	2000-2009	-45.3142	166.983	observed	Indo-Pacific_Bottlenose_Dolphin	Delphinidae	Delphinids	recreational vessels	eco-tourism vessels	yes	New Zealand	Oceania
235	Lusseau, D. (2005) 'Residency pattern of bottlenose dolphins Tursiops spp. in Milford Sound, New Zealand, is related to boat traffic', Marine Ecology Progress Series, 295, pp. 265-272. Available at: doi:10.3354/meps295265	Peer-review	2005	2000-2009	-44.5798	167.805	observed	Indo-Pacific_Bottlenose_Dolphin	Delphinidae	Delphinids	recreational vessels	eco-tourism vessels	yes	New Zealand	Oceania
236	Lusseau, D., Bain, D.E., Williams, R. and Smith, J.C. (2009) 'Vessel traffic disrupts the foraging behavior of southern resident killer whales Orcinus orca', Endangered Species Research, 6(3), pp. 211-221. Available at: doi:10.3354/esr00154	Peer-review	2009	2000-2009	48.4667	-123.058	observed	Killer_Whale	Delphinidae	Delphinids	unspecified vessels	small unspecified vessels	yes	United States	North America
237	Lusseau, D., Slooten, L. and Currey, R.J.C. (2006) 'Unsustainable dolphin-watching tourism in Fiordland, New Zealand', Tourism in Marine Environments, 3(2), pp. 173-178. Available at: doi:10.3727/154427306779435184	Peer-review	2006	2000-2009	-44.8325	167.34	observed	Indo-Pacific_Bottlenose_Dolphin	Delphinidae	Delphinids	recreational vessels	eco-tourism vessels	yes	New Zealand	Oceania
240	Manfrini, V., Pierantonio, N., Giuliani, A., De Pascalis, F., Maio, N. and Mancia, A. (2022) 'Fin Whale (Balaenoptera physalus) Mortality along the Italian Coast between 1624 and 2021', Animals, 12(22) Available at: doi:10.3390/ani12223111	Peer-review	2022	2020-2023	43.3807	12.197	observed	Fin_Whale	Balaenopteridae	Baleen Whales	unspecified vessels	unspecified vessels	yes	Italy	Europe
244	Marley, S.A., Salgado Kent, C.P., Erbe, C. and Parnum, I.M. (2017) 'Effects of vessel traffic and underwater noise on the movement, behaviour and vocalisations of bottlenose dolphins in an urbanised estuary', Scientific Reports, 7(1) Available at: doi:10	Peer-review	2017	2010-2019	-32.075	116.246	observed	Indo-Pacific_Bottlenose_Dolphin	Delphinidae	Delphinids	unspecified vessels	unspecified vessels	yes	Australia	Oceania
245	Martin, M.J., Halliday, W.D., Storrie, L., Citta, J.J., Dawson, J., Hussey, N.E., Juanes, F., Loseto, L.L., MacPhee, S.A., Moore, L., Nicoll, A., O'Corry-Crowe, G. and Insley, S.J. (2022) 'Exposure and behavioral responses of tagged beluga whales (Delphi	Peer-review	2022	2020-2023	75	-160	observed	Beluga	Monodontidae	Delphinids	unspecified vessels	large unspecified vessels	yes	international	International
246	Martín-Montalvo, B.Q., Hoarau, L., Deffes, O., Delaspre, S., Delfour, F. and Landes, A.-E. (2021) 'Dolphin watching and compliance to guidelines affect spinner dolphins’ (Stenella longirostris) behaviour in reunion island', Animals, 11(9) Available at	Peer-review	2021	2020-2023	-21.0544	55.1742	observed	Spinner_Dolphin	Delphinidae	Delphinids	recreational vessels	eco-tourism vessels	yes	France	Europe
247	Martins, C.C.A., Andriolo, A., Engel, M.H., Kinas, P.G. and Saito, C.H. (2013) 'Identifying priority areas for humpback whale conservation at Eastern Brazilian Coast', Ocean and Coastal Management, 75, pp. 63-71. Available at: doi:10.1016/j.ocecoaman.201	Peer-review	2013	2010-2019	-19	-38.5	predicted	Humpback_Whale	Balaenopteridae	Baleen Whales	unspecified vessels	large unspecified vessels	yes	Brazil	South America
251	May-Collado, L.J. and Quiñones-Lebrón, S.G. (2014) 'Dolphin changes in whistle structure with watercraft activity depends on their behavioral state', Journal of the Acoustical Society of America, 135(4), pp. EL193-EL198. Available at: doi:10.1121/1.486	Peer-review	2014	2010-2019	9.3434	-82.3141	observed	Atlantic_Bottlenose_Dolphin	Delphinidae	Delphinids	recreational vessels	eco-tourism vessels	yes	Panama	North America
252	May-Collado, L.J. and Wartzok, D. (2008) 'A comparison of bottlenose dolphin whistles in the atlantic ocean: Factors promoting whistle variation', Journal of Mammalogy, 89(5), pp. 1229-1240. Available at: doi:10.1644/07-MAMM-A-310.1	Peer-review	2008	2000-2009	9.22456	-82.2408	observed	Atlantic_Bottlenose_Dolphin	Delphinidae	Delphinids	recreational vessels	eco-tourism vessels	yes	Panama	North America
255	McAloose, D., Rago, M.V., Di Martino, M., Chirife, A., Olson, S.H., Beltramino, L., Pozzi, L.M., Musmeci, L., La Sala, L., Mohamed, N., Sala, J.E., Bandieri, L., Andrejuk, J., Tomaszewicz, A., Seimon, T., Sironi, M., Samartino, L.E., Rowntree, V. and Uha	Peer-review	2016	2010-2019	-42.5217	-63.8563	observed	Southern_Right_Whale	Balaenidae	Baleen Whales	unspecified vessels	unspecified vessels	yes	Argentina	South America
256	Mcfee, W. and Lipscomb, T. (2009) 'MAJOR PATHOLOGIC FINDINGS AND PROBABLE CAUSES OF MORTALITY IN BOTTLENOSE DOLPHINS STRANDED IN SOUTH CAROLINA FROM 1993 TO 2006', JOURNAL OF WILDLIFE DISEASES, 45(3), pp. 575-593. Available at: doi:	Peer-review	2009	2000-2009	33.002	-79.8277	observed	Atlantic_Bottlenose_Dolphin	Delphinidae	Delphinids	recreational vessels	eco-tourism vessels	yes	United States	North America
258	McKenna, M.F., Calambokidis, J., Oleson, E.M., Laist, D.W. and Goldbogen, J.A. (2015) 'Simultaneous tracking of blue whales and large ships demonstrates limited behavioral responses for avoiding collision', Endangered Species Research, 27(3), pp. 219-232	Peer-review	2015	2010-2019	34.15	-119.4	observed	Blue_Whale	Balaenopteridae	Baleen Whales	recreational vessels	eco-tourism vessels	no	United States	North America
259	Meissner, A.M., Christiansen, F., Martinez, E., Pawley, M.D.M., Orams, M.B. and Stockin, K.A. (2015) 'Behavioural effects of tourism on oceanic common dolphins, Delphinus sp., in New Zealand: The effects of markov analysis variations and current tour ope	Peer-review	2015	2010-2019	-37.25	177	observed	Indo-Pacific_Bottlenose_Dolphin	Delphinidae	Delphinids	recreational vessels	eco-tourism vessels	yes	New Zealand	Oceania
261	Meurer, B.C., Pereira, O.A., David Santos, E., Rodrigues, A., Penetra, M.B. and Bonesi, L. (2018) 'The behavior of sotalia guianesis during boat traffic in Sepetiba Bay, Southeastern Brazil', 2018, pp. 01-May. Available at: doi:10.1109/RIOAcoustics.2017.	Conference	2018	2010-2019	-22.948	-43.8301	observed	Guiana_Dolphin	Delphinidae	Delphinids	unspecified vessels	large unspecified vessels	no	Brazil	South America
263	Minton, G., van Bressem, M.F., Willson, A., Collins, T., Harthi, S.A.L., Willson, M.S., Baldwin, R., Leslie, M. and van Waerebeek, K. (2022) 'Visual Health Assessment and Evaluation of Anthropogenic Threats to Arabian Sea Humpback Whales in Oman', Journa	Peer-review	2022	2020-2023	21.2495	59.4616	observed	Humpback_Whale	Balaenopteridae	Baleen Whales	unspecified vessels	unspecified vessels	yes	Oman	Asia
265	Montes, N.L., Swett, R. and Gowan, T.A. (2020) 'Risk of encounters between north atlantic right whales and recreational vessel traffic in the southeastern united states', Ecology and Society, 25(4), pp. 01-Oct. Available at: doi:10.5751/ES-11923-250412	Peer-review	2020	2020-2023	30.6871	-81.0625	predicted	North_Atlantic_Right_Whale	Balaenidae	Baleen Whales	unspecified vessels	small unspecified vessels	yes	United States	North America
270	Morimura, N. and Mori, Y. (2019) 'Social responses of travelling finless porpoises to boat traffic risk in Misumi West Port, Ariake Sound, Japan', PLoS ONE, 14(1) Available at: doi:10.1371/journal.pone.0208754	Peer-review	2019	2010-2019	32.6667	130.5	observed	Narrow-ridged_Finless_Porpoise	Phocoenidae	Porpoises	unspecified vessels	small unspecified vessels	yes	Japan	Asia
275	Nabe-Nielsen, J., Sibly, R.M., Tougaard, J., Teilmann, J. and Sveegaard, S. (2014) 'Effects of noise and by-catch on a Danish harbour porpoise population', Ecological Modelling, 272, pp. 242-251. Available at: doi:10.1016/j.ecolmodel.2013.09.025	Peer-review	2014	2010-2019	54.7813	12.3285	predicted	Humpback_Whale	Balaenopteridae	Baleen Whales	unspecified vessels	large unspecified vessels	yes	Denmark	Europe
276	Nanayakkara, R.P. and Herath, H.M.J.C.B. (2017) 'Report on 14 Large Whales That Died due to Ship Strikes off the Coast of Sri Lanka, 2010-2014', Journal of Marine Biology, 2017 Available at: doi:10.1155/2017/6235398	Peer-review	2017	2010-2019	7.44731	80.8206	observed	Blue_Whale	Balaenopteridae	Baleen Whales	unspecified vessels	unspecified vessels	yes	Sri Lanka	Asia
276	Nanayakkara, R.P. and Herath, H.M.J.C.B. (2017) 'Report on 14 Large Whales That Died due to Ship Strikes off the Coast of Sri Lanka, 2010-2014', Journal of Marine Biology, 2017 Available at: doi:10.1155/2017/6235398	Peer-review	2017	2010-2019	7.44731	80.8206	observed	Bryde's_Whale	Balaenopteridae	Baleen Whales	unspecified vessels	unspecified vessels	yes	Sri Lanka	Asia
276	Nanayakkara, R.P. and Herath, H.M.J.C.B. (2017) 'Report on 14 Large Whales That Died due to Ship Strikes off the Coast of Sri Lanka, 2010-2014', Journal of Marine Biology, 2017 Available at: doi:10.1155/2017/6235398	Peer-review	2017	2010-2019	7.44731	80.8206	observed	Cuvier's_Beaked_Whale	Ziphiidae	Beaked Whales	unspecified vessels	unspecified vessels	yes	Sri Lanka	Asia
276	Nanayakkara, R.P. and Herath, H.M.J.C.B. (2017) 'Report on 14 Large Whales That Died due to Ship Strikes off the Coast of Sri Lanka, 2010-2014', Journal of Marine Biology, 2017 Available at: doi:10.1155/2017/6235398	Peer-review	2017	2010-2019	7.44731	80.8206	observed	Sperm_Whale	Physeteridae	Sperm Whales	unspecified vessels	unspecified vessels	yes	Sri Lanka	Asia
277	Neilson, J.L., Gabriele, C.M., Jensen, A.S., Jackson, K. and Straley, J.M. (2012) 'Summary of Reported Whale-Vessel Collisions in Alaskan Waters', Journal of Marine Biology, 2012 Available at: doi:https://doi.org/10.1155/2012/106282	Peer-review	2012	2010-2019	60.2377	-149.769	observed	Beluga	Monodontidae	Delphinids	recreational vessels	eco-tourism vessels	yes	United States	North America
277	Neilson, J.L., Gabriele, C.M., Jensen, A.S., Jackson, K. and Straley, J.M. (2012) 'Summary of Reported Whale-Vessel Collisions in Alaskan Waters', Journal of Marine Biology, 2012 Available at: doi:https://doi.org/10.1155/2012/106282	Peer-review	2012	2010-2019	60.2377	-149.769	observed	Cuvier's_Beaked_Whale	Ziphiidae	Beaked Whales	recreational vessels	eco-tourism vessels	yes	United States	North America
277	Neilson, J.L., Gabriele, C.M., Jensen, A.S., Jackson, K. and Straley, J.M. (2012) 'Summary of Reported Whale-Vessel Collisions in Alaskan Waters', Journal of Marine Biology, 2012 Available at: doi:https://doi.org/10.1155/2012/106282	Peer-review	2012	2010-2019	60.2377	-149.769	observed	Fin_Whale	Balaenopteridae	Baleen Whales	recreational vessels	eco-tourism vessels	yes	United States	North America
277	Neilson, J.L., Gabriele, C.M., Jensen, A.S., Jackson, K. and Straley, J.M. (2012) 'Summary of Reported Whale-Vessel Collisions in Alaskan Waters', Journal of Marine Biology, 2012 Available at: doi:https://doi.org/10.1155/2012/106282	Peer-review	2012	2010-2019	60.2377	-149.769	observed	Gray_Whale	Eschrichtiidae	Baleen Whales	recreational vessels	eco-tourism vessels	yes	United States	North America
277	Neilson, J.L., Gabriele, C.M., Jensen, A.S., Jackson, K. and Straley, J.M. (2012) 'Summary of Reported Whale-Vessel Collisions in Alaskan Waters', Journal of Marine Biology, 2012 Available at: doi:https://doi.org/10.1155/2012/106282	Peer-review	2012	2010-2019	60.2377	-149.769	observed	Humpback_Whale	Balaenopteridae	Baleen Whales	recreational vessels	eco-tourism vessels	yes	United States	North America
277	Neilson, J.L., Gabriele, C.M., Jensen, A.S., Jackson, K. and Straley, J.M. (2012) 'Summary of Reported Whale-Vessel Collisions in Alaskan Waters', Journal of Marine Biology, 2012 Available at: doi:https://doi.org/10.1155/2012/106282	Peer-review	2012	2010-2019	60.2377	-149.769	observed	Sperm_Whale	Physeteridae	Sperm Whales	recreational vessels	eco-tourism vessels	yes	United States	North America
277	Neilson, J.L., Gabriele, C.M., Jensen, A.S., Jackson, K. and Straley, J.M. (2012) 'Summary of Reported Whale-Vessel Collisions in Alaskan Waters', Journal of Marine Biology, 2012 Available at: doi:https://doi.org/10.1155/2012/106282	Peer-review	2012	2010-2019	60.2377	-149.769	observed	Stejneger's_Beaked_Whale	Ziphiidae	Beaked Whales	recreational vessels	eco-tourism vessels	yes	United States	North America
279	New, L.F., Harwood, J., Thomas, L., Donovan, C., Clark, J.S., Hastie, G., Thompson, P.M., Cheney, B., Scott-Hayward, L. and Lusseau, D. (2013) 'Modelling the biological significance of behavioural change in coastal bottlenose dolphins in response to dist	Peer-review	2013	2010-2019	57.7429	-3.73001	predicted	Atlantic_Bottlenose_Dolphin	Delphinidae	Delphinids	unspecified vessels	unspecified vessels	no	United Kingdom	Europe
280	Ng, S.L. and Leung, S. (2003) 'Behavioral response of Indo-Pacific humpback dolphin (Sousa chinensis) to vessel traffic', Marine Environmental Research, 56(5), pp. 555-567. Available at: doi:10.1016/S0141-1136(03)00041-2	Peer-review	2003	2000-2009	22.3852	113.897	observed	Indo-Pacific_Humpback_Dolphin	Delphinidae	Delphinids	C&P vessels	goods vessels	no	China	Asia
280	Ng, S.L. and Leung, S. (2003) 'Behavioral response of Indo-Pacific humpback dolphin (Sousa chinensis) to vessel traffic', Marine Environmental Research, 56(5), pp. 555-567. Available at: doi:10.1016/S0141-1136(03)00041-2	Peer-review	2003	2000-2009	22.3852	113.897	observed	Indo-Pacific_Humpback_Dolphin	Delphinidae	Delphinids	fishing vessels	fishing vessels	yes	China	Asia
280	Ng, S.L. and Leung, S. (2003) 'Behavioral response of Indo-Pacific humpback dolphin (Sousa chinensis) to vessel traffic', Marine Environmental Research, 56(5), pp. 555-567. Available at: doi:10.1016/S0141-1136(03)00041-2	Peer-review	2003	2000-2009	22.3852	113.897	observed	Indo-Pacific_Humpback_Dolphin	Delphinidae	Delphinids	recreational vessels	motorboats	yes	China	Asia
281	Nichol, L.M., Wright, B.M., O'Hara, P. and Ford, J.K.B. (2017) 'Risk of lethal vessel strikes to humpback and fin whales off the west coast of Vancouver Island, Canada', Endangered Species Research, 32(1), pp. 373-390. Available at: doi:10.3354/esr00813	Peer-review	2017	2010-2019	49	-127.5	predicted	Fin_Whale	Balaenopteridae	Baleen Whales	unspecified vessels	large unspecified vessels	yes	Canada	North America
281	Nichol, L.M., Wright, B.M., O'Hara, P. and Ford, J.K.B. (2017) 'Risk of lethal vessel strikes to humpback and fin whales off the west coast of Vancouver Island, Canada', Endangered Species Research, 32(1), pp. 373-390. Available at: doi:10.3354/esr00813	Peer-review	2017	2010-2019	49	-127.5	predicted	Humpback_Whale	Balaenopteridae	Baleen Whales	unspecified vessels	large unspecified vessels	yes	Canada	North America
282	Noren, D.P., Johnson, A.H., Rehder, D. and Larson, A. (2009) 'Close approaches by vessels elicit surface active behaviors by southern resident killer whales', Endangered Species Research, 8(3), pp. 179-192. Available at: doi:10.3354/esr00205	Peer-review	2009	2000-2009	48.827	-123.118	observed	Killer_Whale	Delphinidae	Delphinids	unspecified vessels	unspecified vessels	yes	Canada	North America
283	Olaya-Ponzone, L., Espada, R., Martín Moreno, E., Cárdenas Marcial, I. and García-Gómez, J.C. (2020) 'Injuries, healing and management of common dolphins (Delphinus delphis) in human-impacted waters in the south Iberian Peninsula', Journal of the Mar	Peer-review	2020	2020-2023	36.1238	-5.38807	observed	Common_Dolphin	Delphinidae	Delphinids	unspecified vessels	unspecified vessels	yes	United Kingdom	Europe
283	Olaya-Ponzone, L., Espada, R., Martín Moreno, E., Cárdenas Marcial, I. and García-Gómez, J.C. (2020) 'Injuries, healing and management of common dolphins (Delphinus delphis) in human-impacted waters in the south Iberian Peninsula', Journal of the Mar	Peer-review	2020	2020-2023	36.1238	-5.38807	observed	Common_Dolphin	Delphinidae	Delphinids	unspecified vessels	unspecified vessels	yes	United Kingdom	Europe
287	Panigada, S., Pesante, G., Zanardelli, M., Capoulade, F., Gannier, A. and Weinrich, M.T. (2006) 'Mediterranean fin whales at risk from fatal ship strikes', Marine Pollution Bulletin, 52(10), pp. 1287-1298. Available at: doi:10.1016/j.marpolbul.2006.03.01	Peer-review	2006	2000-2009	43.8461	7.78962	predicted	Fin_Whale	Balaenopteridae	Baleen Whales	unspecified vessels	large unspecified vessels	yes	Italy	Europe
288	Papale, E., Azzolin, M. and Giacoma, C. (2012) 'Vessel traffic affects bottlenose dolphin (Tursiops truncatus) behaviour in waters surrounding Lampedusa Island, south Italy', Marine Biological Association of the United Kingdom. Journal of the Marine Biol	Peer-review	2012	2010-2019	35.5406	12.5683	observed	Atlantic_Bottlenose_Dolphin	Delphinidae	Delphinids	fishing vessels	fishing vessels	yes	Italy	Europe
288	Papale, E., Azzolin, M. and Giacoma, C. (2012) 'Vessel traffic affects bottlenose dolphin (Tursiops truncatus) behaviour in waters surrounding Lampedusa Island, south Italy', Marine Biological Association of the United Kingdom. Journal of the Marine Biol	Peer-review	2012	2010-2019	35.5406	12.5683	observed	Atlantic_Bottlenose_Dolphin	Delphinidae	Delphinids	recreational vessels	motorboats	yes	Italy	Europe
289	Papale, E., Gamba, M., Perez-Gil, M., Martin, V. and Giacoma, C. (2015) 'Dolphins Adjust Species-Specific Frequency Parameters to Compensate for Increasing Background Noise', PLOS ONE, 10(4) Available at: doi:10.1371/journal.pone.0121711	Peer-review	2015	2010-2019	28.47	-14.3314	observed	Atlantic_Spotted_Dolphin	Delphinidae	Delphinids	unspecified vessels	unspecified vessels	yes	Spain	Europe
289	Papale, E., Gamba, M., Perez-Gil, M., Martin, V. and Giacoma, C. (2015) 'Dolphins Adjust Species-Specific Frequency Parameters to Compensate for Increasing Background Noise', PLOS ONE, 10(4) Available at: doi:10.1371/journal.pone.0121711	Peer-review	2015	2010-2019	28.47	-14.3314	observed	Common_Dolphin	Delphinidae	Delphinids	unspecified vessels	unspecified vessels	yes	Spain	Europe
289	Papale, E., Gamba, M., Perez-Gil, M., Martin, V. and Giacoma, C. (2015) 'Dolphins Adjust Species-Specific Frequency Parameters to Compensate for Increasing Background Noise', PLOS ONE, 10(4) Available at: doi:10.1371/journal.pone.0121711	Peer-review	2015	2010-2019	28.47	-14.3314	observed	Striped_Dolphin	Delphinidae	Delphinids	unspecified vessels	unspecified vessels	yes	Spain	Europe
290	Parks, S.E., Cusano, D.A., Bocconcelli, A., Friedlaender, A.S. and Wiley, D.N. (2016) 'Noise impacts on social sound production by foraging humpback whales', 27(1) Available at: doi:10.1121/2.0000247	Conference	2016	2010-2019	42.4539	-70.3361	observed	Humpback_Whale	Balaenopteridae	Baleen Whales	unspecified vessels	large unspecified vessels	yes	United States	North America
291	Parks, S.E., Groch, K., Flores, P., Sousa-Lima, R. and Urazghildiiev, I.R. (2016) 'Humans, fish, and whales: How right whales modify calling behavior in response to shifting background noise conditions', Advances in Experimental Medicine and Biology, 875	Conference	2016	2010-2019	-27.9575	-48.5683	observed	Southern_Right_Whale	Balaenidae	Baleen Whales	unspecified vessels	unspecified vessels	yes	Brazil	South America
294	Peters, K., Parra, G., Skuza, P. and Moller, L. (2013) 'First insights into the effects of swim-with-dolphin tourism on the behavior, response, and group structure of southern Australian bottlenose dolphins', MARINE MAMMAL SCIENCE, 29(4), pp. E484-E497.	Peer-review	2013	2010-2019	-34.95	138.492	observed	Indo-Pacific_Bottlenose_Dolphin	Delphinidae	Delphinids	recreational vessels	eco-tourism vessels	yes	Australia	Oceania
297	Pierpoint, C., Allan, L., Arnold, H., Evans, P., Perry, S., Wilberforce, L. and Baxter, J. (2009) 'Monitoring important coastal sites for bottlenose dolphin in Cardigan bay, UK', Journal of the Marine Biological Association of the United Kingdom, 89(5),	Peer-review	2009	2000-2009	52.25	-4.5	observed	Atlantic_Bottlenose_Dolphin	Delphinidae	Delphinids	unspecified vessels	unspecified vessels	yes	United Kingdom	Europe
298	Pine, M.K., Wang, K. and Wang, D. (2017) 'Fine-scale habitat use in Indo-Pacific humpback dolphins, Sousa chinensis, may be more influenced by fish rather than vessels in the Pearl River Estuary, China', Marine Mammal Science, 33(1), pp. 291-312. Availab	Peer-review	2017	2010-2019	22.25	113.75	observed	Indo-Pacific_Humpback_Dolphin	Delphinidae	Delphinids	recreational vessels	eco-tourism vessels	no	China	Asia
300	Pirotta, E., Milor, R., Quick, N., Moretti, D., Di Marzio, N., Tyack, P., Boyd, I. and Hastie, G. (2012) 'Vessel noise affects beaked whale behavior: Results of a dedicated acoustic response study', PLoS ONE, 7(8) Available at: doi:10.1371/journal.pone.0	Peer-review	2012	2010-2019	24.3578	-77.457	observed	Blainville's_Beaked_Whale	Ziphiidae	Beaked Whales	unspecified vessels	large unspecified vessels	yes	Bahamas	North America
301	Pirotta, E., Thompson, P.M., Cheney, B., Donovan, C.R. and Lusseau, D. (2015) 'Estimating spatial, temporal and individual variability in dolphin cumulative exposure to boat traffic using spatially explicit capture-recapture methods', Animal Conservation	Peer-review	2015	2010-2019	57.7422	-3.74092	predicted	Atlantic_Bottlenose_Dolphin	Delphinidae	Delphinids	unspecified vessels	unspecified vessels	yes	United Kingdom	Europe
302	Piwetz, S. (2019) 'Common bottlenose dolphin (Tursiops truncatus) behavior in an active narrow seaport', PLoS ONE, 14(2) Available at: doi:10.1371/journal.pone.0211971	Peer-review	2019	2010-2019	29.3398	-94.8607	observed	Atlantic_Bottlenose_Dolphin	Delphinidae	Delphinids	fishing vessels	fishing vessels	yes	United States	North America
302	Piwetz, S. (2019) 'Common bottlenose dolphin (Tursiops truncatus) behavior in an active narrow seaport', PLoS ONE, 14(2) Available at: doi:10.1371/journal.pone.0211971	Peer-review	2019	2010-2019	29.3398	-94.8607	observed	Atlantic_Bottlenose_Dolphin	Delphinidae	Delphinids	recreational vessels	eco-tourism vessels	yes	United States	North America
304	Putland, R.L., Merchant, N.D., Farcas, A. and Radford, C.A. (2018) 'Vessel noise cuts down communication space for vocalizing fish and marine mammals', Global Change Biology, 24(4), pp. 1708-1721. Available at: doi:10.1111/gcb.13996	Peer-review	2018	2010-2019	-34.4833	174.925	predicted	Bryde's_Whale	Balaenopteridae	Baleen Whales	unspecified vessels	large unspecified vessels	yes	New Zealand	Oceania
306	Rako, N., Fortuna, C.M., Holcer, D., Mackelworth, P., Nimak-Wood, M., Plesli?, G., Sebastianutto, L., Vilibi?, I., Wiemann, A. and Picciulin, M. (2013) 'Leisure boating noise as a trigger for the displacement of the bottlenose dolphins of the Cres-LoŠin	Peer-review	2013	2010-2019	44.4987	14.6175	predicted	Atlantic_Bottlenose_Dolphin	Delphinidae	Delphinids	unspecified vessels	small unspecified vessels	yes	Croatia	Europe
307	Ramesh, K., Berrow, S., Meade, R. and O’brien, J. (2021) 'Habitat modelling on the potential impacts of shipping noise on fin whales (Balaenoptera physalus) in offshore irish waters off the porcupine ridge', Journal of Marine Science and Engineering, 9	Peer-review	2021	2020-2023	51.7226	-15.2077	observed	Fin_Whale	Balaenopteridae	Baleen Whales	unspecified vessels	large unspecified vessels	yes	Ireland	Europe
308	Raverty, S., Leger, J.S., Noren, D.P., Huntington, K.B., Rotstein, D.S., Gulland, F.M.D., Ford, J.K.B., Bradley Hanson, M., Lambourn, D.M., Huggins, J., Delaney, M.A., Spaven, L., Rowles, T., Barre, L., Cottrell, P., Ellis, G., Goldstein, T., Terio, K.,	Peer-review	2020	2020-2023	35.8589	-120.626	observed	Killer_Whale	Delphinidae	Delphinids	unspecified vessels	unspecified vessels	yes	United States	North America
310	Redfern, J.V., Hatch, L.T., Caldow, C., DeAngelis, M.L., Gedamke, J., Hastings, S., Henderson, L., McKenna, M.F., Moore, T.J. and Porter, M.B. (2017) 'Assessing the risk of chronic shipping noise to baleen whales off Southern California, USA', Endangered	Peer-review	2017	2010-2019	33.25	-119.8	predicted	Blue_Whale	Balaenopteridae	Baleen Whales	unspecified vessels	large unspecified vessels	yes	United States	North America
310	Redfern, J.V., Hatch, L.T., Caldow, C., DeAngelis, M.L., Gedamke, J., Hastings, S., Henderson, L., McKenna, M.F., Moore, T.J. and Porter, M.B. (2017) 'Assessing the risk of chronic shipping noise to baleen whales off Southern California, USA', Endangered	Peer-review	2017	2010-2019	33.25	-119.8	predicted	Fin_Whale	Balaenopteridae	Baleen Whales	unspecified vessels	large unspecified vessels	yes	United States	North America
310	Redfern, J.V., Hatch, L.T., Caldow, C., DeAngelis, M.L., Gedamke, J., Hastings, S., Henderson, L., McKenna, M.F., Moore, T.J. and Porter, M.B. (2017) 'Assessing the risk of chronic shipping noise to baleen whales off Southern California, USA', Endangered	Peer-review	2017	2010-2019	33.25	-119.8	predicted	Humpback_Whale	Balaenopteridae	Baleen Whales	unspecified vessels	large unspecified vessels	yes	United States	North America
313	Richter, C., Dawson, S. and Slooten, E. (2006) 'Impacts of commercial whale watching on male sperm whales at Kaikoura, New Zealand', Marine Mammal Science, 22(1), pp. 46-63. Available at: doi:10.1111/j.1748-7692.2006.00005.x	Peer-review	2006	2000-2009	-42.5333	173.783	observed	Sperm_Whale	Physeteridae	Sperm Whales	recreational vessels	eco-tourism vessels	yes	New Zealand	Oceania
314	Ridoux, V., Lafontaine, L., Bustamante, P., Caurant, F., Dabin, W., Delcroix, C., Hassani, S., Meynier, L., Da Silva, V.P., Simonin, S., Robert, M., Spitz, J. and Van Canneyt, O. (2004) 'The impact of the “Erika” oil spill on pelagic and coastal mari	Peer-review	2004	2000-2009	48	-2	observed	Common_Dolphin	Delphinidae	Delphinids	C&P vessels	tankers	no	France	Europe
315	Robertson, F.C., Koski, W.R., Thomas, T.A., Richardson, W.J., Wuersig, B. and Trites, A.W. (2013) 'Seismic operations have variable effects on dive-cycle behavior of bowhead whales in the Beaufort Sea', Endangered Species Research, 21(2), pp. 143-160. Av	Peer-review	2013	2010-2019	69.5	-135	observed	Bowhead_Whale	Balaenidae	Baleen Whales	SSG vessels	seismic vessels	yes	Canada	North America
316	Rockwood, R.C., Calambokidis, J. and Jahncke, J. (2017) 'High mortality of blue, humpback and fin whales from modeling of vessel collisions on the U.S. West Coast suggests population impacts and insufficient protection', PLoS ONE, 12(8) Available at: doi	Peer-review	2017	2010-2019	37.6385	-126.338	predicted	Blue_Whale	Balaenopteridae	Baleen Whales	unspecified vessels	large unspecified vessels	yes	United States	North America
316	Rockwood, R.C., Calambokidis, J. and Jahncke, J. (2017) 'High mortality of blue, humpback and fin whales from modeling of vessel collisions on the U.S. West Coast suggests population impacts and insufficient protection', PLoS ONE, 12(8) Available at: doi	Peer-review	2017	2010-2019	37.6385	-126.338	predicted	Fin_Whale	Balaenopteridae	Baleen Whales	unspecified vessels	large unspecified vessels	yes	United States	North America
316	Rockwood, R.C., Calambokidis, J. and Jahncke, J. (2017) 'High mortality of blue, humpback and fin whales from modeling of vessel collisions on the U.S. West Coast suggests population impacts and insufficient protection', PLoS ONE, 12(8) Available at: doi	Peer-review	2017	2010-2019	37.6385	-126.338	predicted	Humpback_Whale	Balaenopteridae	Baleen Whales	unspecified vessels	large unspecified vessels	yes	United States	North America
321	Santos, M.S., Schiavetti, A. and Alvarez, M.R. (2013) 'Surface patterns of Sotalia guianensis (Cetacea: Delphinidae) in the presence of boats in Port of Malhado, Ilhéus, Bahia, Brazil', Latin American Journal of Aquatic Research, 41(1), pp. 80-88. Avail	Peer-review	2013	2010-2019	-14.7667	-39.0278	observed	Guiana_Dolphin	Delphinidae	Delphinids	recreational vessels	motorboats	yes	Brazil	South America
321	Santos, M.S., Schiavetti, A. and Alvarez, M.R. (2013) 'Surface patterns of Sotalia guianensis (Cetacea: Delphinidae) in the presence of boats in Port of Malhado, Ilhéus, Bahia, Brazil', Latin American Journal of Aquatic Research, 41(1), pp. 80-88. Avail	Peer-review	2013	2010-2019	-14.7667	-39.0278	observed	Guiana_Dolphin	Delphinidae	Delphinids	C&P vessels	goods vessels	yes	Brazil	South America
322	Schaffar, A., Madon, B., Garrigue, C. and Constantine, R. (2013) 'Behavioural effects of whale-watching activities on an Endangered population of humpback whales wintering in New Caledonia', Endangered Species Research, 19(3), pp. 245-254. Available at:	Peer-review	2013	2010-2019	-22.5	-166.95	observed	Humpback_Whale	Balaenopteridae	Baleen Whales	recreational vessels	eco-tourism vessels	yes	international	International
325	Self, H., Stack, S.H., Currie, J.J. and Lusseau, D. (2021) 'Tourism informing conservation: The distribution of four dolphin species varies with calf presence and increases their vulnerability to vessel traffic in the four-island region of Maui, Hawai‘	Peer-review	2021	2020-2023	20.7	-156.118	predicted	Atlantic_Bottlenose_Dolphin	Delphinidae	Delphinids	unspecified vessels	large unspecified vessels	yes	United States	North America
325	Self, H., Stack, S.H., Currie, J.J. and Lusseau, D. (2021) 'Tourism informing conservation: The distribution of four dolphin species varies with calf presence and increases their vulnerability to vessel traffic in the four-island region of Maui, Hawai‘	Peer-review	2021	2020-2023	20.7	-156.118	predicted	Atlantic_Spotted_Dolphin	Delphinidae	Delphinids	unspecified vessels	large unspecified vessels	yes	United States	North America
325	Self, H., Stack, S.H., Currie, J.J. and Lusseau, D. (2021) 'Tourism informing conservation: The distribution of four dolphin species varies with calf presence and increases their vulnerability to vessel traffic in the four-island region of Maui, Hawai‘	Peer-review	2021	2020-2023	20.7	-156.118	predicted	False_Killer_Whale	Delphinidae	Delphinids	unspecified vessels	large unspecified vessels	yes	United States	North America
325	Self, H., Stack, S.H., Currie, J.J. and Lusseau, D. (2021) 'Tourism informing conservation: The distribution of four dolphin species varies with calf presence and increases their vulnerability to vessel traffic in the four-island region of Maui, Hawai‘	Peer-review	2021	2020-2023	20.7	-156.118	predicted	Spinner_Dolphin	Delphinidae	Delphinids	unspecified vessels	large unspecified vessels	yes	United States	North America
327	Seuront, L. and Cribb, N. (2011) 'Fractal analysis reveals pernicious stress levels related to boat presence and type in the IndoPacific bottlenose dolphin, Tursiops aduncus', Physica A: Statistical Mechanics and its Applications, 390(12), pp. 2333-2339.	Peer-review	2011	2010-2019	-34.7422	138.484	observed	Indo-Pacific_Bottlenose_Dolphin	Delphinidae	Delphinids	recreational vessels	motorboats	yes	Australia	Oceania
327	Seuront, L. and Cribb, N. (2011) 'Fractal analysis reveals pernicious stress levels related to boat presence and type in the IndoPacific bottlenose dolphin, Tursiops aduncus', Physica A: Statistical Mechanics and its Applications, 390(12), pp. 2333-2339.	Peer-review	2011	2010-2019	-34.7422	138.484	observed	Indo-Pacific_Bottlenose_Dolphin	Delphinidae	Delphinids	fishing vessels	fishing vessels	yes	Australia	Oceania
328	Shawky, A.M., Christiansen, F. and Ormond, R. (2020) 'Effects of swim-with-dolphin tourism on the behaviour of spinner dolphins, at Samadai Reef in the Egyptian Red Sea', Aquatic Conservation: Marine and Freshwater Ecosystems, 30(7), pp. 1373-1384. Avail	Peer-review	2020	2020-2023	24.984	35	observed	Spinner_Dolphin	Delphinidae	Delphinids	recreational vessels	eco-tourism vessels	yes	Egypt	Africa
330	Silber, G.K., Slutsky, J. and Bettridge, S. (2010) 'Hydrodynamics of a ship/whale collision', Journal of Experimental Marine Biology and Ecology, 391(1), pp. Oct-19. Available at: doi:10.1016/j.jembe.2010.05.013	Peer-review	2010	2010-2019	NA	NA	predicted	North_Atlantic_Right_Whale	Balaenidae	Baleen Whales	C&P vessels	goods vessels	yes	NA	NA
333	Simard, Y., Roy, N. and Gervaise, C. (2008) 'Passive acoustic detection and localization of whales: Effects of shipping noise in Saguenay-St. Lawrence Marine Park', Journal of the Acoustical Society of America, 123(6), pp. 4109-4117. Available at: doi:10	Peer-review	2008	2000-2009	48.2925	-69.2466	predicted	Blue_Whale	Balaenopteridae	Baleen Whales	unspecified vessels	large unspecified vessels	yes	Canada	North America
333	Simard, Y., Roy, N. and Gervaise, C. (2008) 'Passive acoustic detection and localization of whales: Effects of shipping noise in Saguenay-St. Lawrence Marine Park', Journal of the Acoustical Society of America, 123(6), pp. 4109-4117. Available at: doi:10	Peer-review	2008	2000-2009	48.2925	-69.2466	predicted	Fin_Whale	Balaenopteridae	Baleen Whales	unspecified vessels	large unspecified vessels	yes	Canada	North America
334	Sims, P.Q., Hung, S.K. and Wuersig, B. (2012) 'High-Speed Vessel Noises in West Hong Kong Waters and Their Contributions Relative to Indo-Pacific Humpback Dolphins ( Sousa chinensis )', Journal of Marine Biology, 2012 Available at: doi:https://doi.org/10	Peer-review	2012	2010-2019	22.3421	113.835	predicted	Indo-Pacific_Humpback_Dolphin	Delphinidae	Delphinids	recreational vessels	motorboats	yes	China	Asia
343	Song, K.-J. (2013) 'Collisions between Whales and Fast Ferries around Korean Waters', Journal of Marine Biology, 2013 Available at: doi:https://doi.org/10.1155/2013/309751	Peer-review	2013	2010-2019	34.55	129.633	observed	Minke_Whale	Balaenopteridae	Baleen Whales	C&P vessels	passenger AIS vessels	yes	Japan	Asia
345	Sorensen, P.W., Medved, R.J., Hyman, M.A.M. and Winn, H.E. (1984) 'Distribution and abundance of cetaceans in the vicinity of human activities along the continental shelf of the Northwestern Atlantic', Marine Environmental Research, 12(1), pp. 69-81. Ava	Peer-review	1984	1980-1989	40	-71	observed	Atlantic_Bottlenose_Dolphin	Delphinidae	Delphinids	unspecified vessels	unspecified vessels	no	United States	North America
345	Sorensen, P.W., Medved, R.J., Hyman, M.A.M. and Winn, H.E. (1984) 'Distribution and abundance of cetaceans in the vicinity of human activities along the continental shelf of the Northwestern Atlantic', Marine Environmental Research, 12(1), pp. 69-81. Ava	Peer-review	1984	1980-1989	40	-71	observed	Atlantic_Spotted_Dolphin	Delphinidae	Delphinids	unspecified vessels	unspecified vessels	yes	United States	North America
345	Sorensen, P.W., Medved, R.J., Hyman, M.A.M. and Winn, H.E. (1984) 'Distribution and abundance of cetaceans in the vicinity of human activities along the continental shelf of the Northwestern Atlantic', Marine Environmental Research, 12(1), pp. 69-81. Ava	Peer-review	1984	1980-1989	40	-71	observed	Atlantic_White-sided_Dolphin	Delphinidae	Delphinids	unspecified vessels	unspecified vessels	no	United States	North America
345	Sorensen, P.W., Medved, R.J., Hyman, M.A.M. and Winn, H.E. (1984) 'Distribution and abundance of cetaceans in the vicinity of human activities along the continental shelf of the Northwestern Atlantic', Marine Environmental Research, 12(1), pp. 69-81. Ava	Peer-review	1984	1980-1989	40	-71	observed	Beaked_Whales	Ziphiidae	Beaked Whales	unspecified vessels	unspecified vessels	yes	United States	North America
345	Sorensen, P.W., Medved, R.J., Hyman, M.A.M. and Winn, H.E. (1984) 'Distribution and abundance of cetaceans in the vicinity of human activities along the continental shelf of the Northwestern Atlantic', Marine Environmental Research, 12(1), pp. 69-81. Ava	Peer-review	1984	1980-1989	40	-71	observed	Common_Dolphin	Delphinidae	Delphinids	unspecified vessels	unspecified vessels	no	United States	North America
345	Sorensen, P.W., Medved, R.J., Hyman, M.A.M. and Winn, H.E. (1984) 'Distribution and abundance of cetaceans in the vicinity of human activities along the continental shelf of the Northwestern Atlantic', Marine Environmental Research, 12(1), pp. 69-81. Ava	Peer-review	1984	1980-1989	40	-71	observed	Cuvier's_Beaked_Whale	Ziphiidae	Beaked Whales	unspecified vessels	unspecified vessels	yes	United States	North America
345	Sorensen, P.W., Medved, R.J., Hyman, M.A.M. and Winn, H.E. (1984) 'Distribution and abundance of cetaceans in the vicinity of human activities along the continental shelf of the Northwestern Atlantic', Marine Environmental Research, 12(1), pp. 69-81. Ava	Peer-review	1984	1980-1989	40	-71	observed	Fin_Whale	Balaenopteridae	Baleen Whales	unspecified vessels	unspecified vessels	no	United States	North America
345	Sorensen, P.W., Medved, R.J., Hyman, M.A.M. and Winn, H.E. (1984) 'Distribution and abundance of cetaceans in the vicinity of human activities along the continental shelf of the Northwestern Atlantic', Marine Environmental Research, 12(1), pp. 69-81. Ava	Peer-review	1984	1980-1989	40	-71	observed	Harbour_Porpoise	Phocoenidae	Porpoises	unspecified vessels	unspecified vessels	no	United States	North America
345	Sorensen, P.W., Medved, R.J., Hyman, M.A.M. and Winn, H.E. (1984) 'Distribution and abundance of cetaceans in the vicinity of human activities along the continental shelf of the Northwestern Atlantic', Marine Environmental Research, 12(1), pp. 69-81. Ava	Peer-review	1984	1980-1989	40	-71	observed	Humpback_Whale	Balaenopteridae	Baleen Whales	unspecified vessels	unspecified vessels	no	United States	North America
345	Sorensen, P.W., Medved, R.J., Hyman, M.A.M. and Winn, H.E. (1984) 'Distribution and abundance of cetaceans in the vicinity of human activities along the continental shelf of the Northwestern Atlantic', Marine Environmental Research, 12(1), pp. 69-81. Ava	Peer-review	1984	1980-1989	40	-71	observed	Kogia_sp.	Kogiidae	Sperm Whales	unspecified vessels	unspecified vessels	yes	United States	North America
345	Sorensen, P.W., Medved, R.J., Hyman, M.A.M. and Winn, H.E. (1984) 'Distribution and abundance of cetaceans in the vicinity of human activities along the continental shelf of the Northwestern Atlantic', Marine Environmental Research, 12(1), pp. 69-81. Ava	Peer-review	1984	1980-1989	40	-71	observed	Minke_Whale	Balaenopteridae	Baleen Whales	unspecified vessels	unspecified vessels	no	United States	North America
345	Sorensen, P.W., Medved, R.J., Hyman, M.A.M. and Winn, H.E. (1984) 'Distribution and abundance of cetaceans in the vicinity of human activities along the continental shelf of the Northwestern Atlantic', Marine Environmental Research, 12(1), pp. 69-81. Ava	Peer-review	1984	1980-1989	40	-71	observed	Northern_Bottlenose_Whale	Ziphiidae	Beaked Whales	unspecified vessels	unspecified vessels	yes	United States	North America
345	Sorensen, P.W., Medved, R.J., Hyman, M.A.M. and Winn, H.E. (1984) 'Distribution and abundance of cetaceans in the vicinity of human activities along the continental shelf of the Northwestern Atlantic', Marine Environmental Research, 12(1), pp. 69-81. Ava	Peer-review	1984	1980-1989	40	-71	observed	Pilot_Whales	Delphinidae	Delphinids	unspecified vessels	unspecified vessels	yes	United States	North America
345	Sorensen, P.W., Medved, R.J., Hyman, M.A.M. and Winn, H.E. (1984) 'Distribution and abundance of cetaceans in the vicinity of human activities along the continental shelf of the Northwestern Atlantic', Marine Environmental Research, 12(1), pp. 69-81. Ava	Peer-review	1984	1980-1989	40	-71	observed	Pygmy_Killer_Whale	Delphinidae	Delphinids	unspecified vessels	unspecified vessels	yes	United States	North America
345	Sorensen, P.W., Medved, R.J., Hyman, M.A.M. and Winn, H.E. (1984) 'Distribution and abundance of cetaceans in the vicinity of human activities along the continental shelf of the Northwestern Atlantic', Marine Environmental Research, 12(1), pp. 69-81. Ava	Peer-review	1984	1980-1989	40	-71	observed	Risso's_Dolphin	Delphinidae	Delphinids	unspecified vessels	unspecified vessels	yes	United States	North America
345	Sorensen, P.W., Medved, R.J., Hyman, M.A.M. and Winn, H.E. (1984) 'Distribution and abundance of cetaceans in the vicinity of human activities along the continental shelf of the Northwestern Atlantic', Marine Environmental Research, 12(1), pp. 69-81. Ava	Peer-review	1984	1980-1989	40	-71	observed	Sperm_Whale	Physeteridae	Sperm Whales	unspecified vessels	unspecified vessels	yes	United States	North America
345	Sorensen, P.W., Medved, R.J., Hyman, M.A.M. and Winn, H.E. (1984) 'Distribution and abundance of cetaceans in the vicinity of human activities along the continental shelf of the Northwestern Atlantic', Marine Environmental Research, 12(1), pp. 69-81. Ava	Peer-review	1984	1980-1989	40	-71	observed	Spinner_Dolphin	Delphinidae	Delphinids	unspecified vessels	unspecified vessels	yes	United States	North America
345	Sorensen, P.W., Medved, R.J., Hyman, M.A.M. and Winn, H.E. (1984) 'Distribution and abundance of cetaceans in the vicinity of human activities along the continental shelf of the Northwestern Atlantic', Marine Environmental Research, 12(1), pp. 69-81. Ava	Peer-review	1984	1980-1989	40	-71	observed	Striped_Dolphin	Delphinidae	Delphinids	unspecified vessels	unspecified vessels	yes	United States	North America
345	Sorensen, P.W., Medved, R.J., Hyman, M.A.M. and Winn, H.E. (1984) 'Distribution and abundance of cetaceans in the vicinity of human activities along the continental shelf of the Northwestern Atlantic', Marine Environmental Research, 12(1), pp. 69-81. Ava	Peer-review	1984	1980-1989	40	-71	observed	White-beaked_Dolphin	Delphinidae	Delphinids	unspecified vessels	unspecified vessels	no	United States	North America
347	Stamation, K.A., Croft, D.B., Shaughnessy, P.D., Waples, K.A. and Briggs, S.V. (2010) 'Behavioral responses of humpback whales (Megaptera novaeangliae) to whale-watching vessels on the southeastern coast of Australia', Marine Mammal Science, 26(1), pp. 9	Peer-review	2010	2010-2019	-36.2306	150.191	observed	Humpback_Whale	Balaenopteridae	Baleen Whales	recreational vessels	eco-tourism vessels	yes	Australia	Oceania
349	Steckenreuter, A., Möller, L. and Harcourt, R. (2012) 'How does Australia's largest dolphin-watching industry affect the behaviour of a small and resident population of Indo-Pacific bottlenose dolphins?', Journal of Environmental Management, 97(1), pp.	Peer-review	2012	2010-2019	-32.6997	152.136	observed	Indo-Pacific_Bottlenose_Dolphin	Delphinidae	Delphinids	recreational vessels	eco-tourism vessels	yes	Australia	Oceania
350	Stensland, E. and Berggren, P. (2007) 'Behavioural changes in female Indo-Pacific bottlenose dolphins in response to boat-based tourism', Marine Ecology Progress Series, 332, pp. 225-234. Available at: doi:10.3354/meps332225	Peer-review	2007	2000-2009	-6.48708	39.4718	observed	Indo-Pacific_Bottlenose_Dolphin	Delphinidae	Delphinids	recreational vessels	eco-tourism vessels	yes	Tanzania	Africa
351	Stepanuk, J., Heywood, E., Lopez, J., DiGiovanni, R. and Thorne, L. (2021) 'Age-specific behavior and habitat use in humpback whales: implications for vessel strike', MARINE ECOLOGY PROGRESS SERIES, 663, pp. 209-222. Available at: doi:10.3354/meps13638	Peer-review	2021	2020-2023	40.25	-72.5	predicted	Humpback_Whale	Balaenopteridae	Baleen Whales	unspecified vessels	large unspecified vessels	yes	United States	North America
352	Stockin, K.A., Lusseau, D., Binedell, V., Wiseman, N. and Orams, M.B. (2008) 'Tourism affects the behavioural budget of the common dolphin Delphinus sp. in the Hauraki Gulf, New Zealand', Marine Ecology Progress Series, 355, pp. 287-295. Available at: do	Peer-review	2008	2000-2009	-36.663	175.11	observed	Common_Dolphin	Delphinidae	Delphinids	recreational vessels	eco-tourism vessels	yes	New Zealand	Oceania
354	Sullivan, F.A. and Torres, L.G. (2018) 'Assessment of vessel disturbance to gray whales to inform sustainable ecotourism', Journal of Wildlife Management, 82(5), pp. 896-905. Available at: doi:10.1002/jwmg.21462	Peer-review	2018	2010-2019	44.8402	-124.113	observed	Gray_Whale	Eschrichtiidae	Baleen Whales	recreational vessels	eco-tourism vessels	yes	United States	North America
355	Symons, J., Pirotta, E. and Lusseau, D. (2014) 'Sex differences in risk perception in deep-diving bottlenose dolphins leads to decreased foraging efficiency when exposed to human disturbance', Journal of Applied Ecology, 51(6), pp. 1584-1592. Available a	Peer-review	2014	2010-2019	-45.3133	166.984	observed	Indo-Pacific_Bottlenose_Dolphin	Delphinidae	Delphinids	recreational vessels	eco-tourism vessels	yes	New Zealand	Oceania
356	Tenan, S., Hernández, N., Fearnbach, H., de Stephanis, R., Verborgh, P. and Oro, D. (2020) 'Impact of maritime traffic and whale-watching on apparent survival of bottlenose dolphins in the Strait of Gibraltar', Aquatic Conservation: Marine and Freshwate	Peer-review	2020	2020-2023	35.9792	-5.46165	predicted	Atlantic_Bottlenose_Dolphin	Delphinidae	Delphinids	C&P vessels	ferries	yes	Morocco	Africa
356	Tenan, S., Hernández, N., Fearnbach, H., de Stephanis, R., Verborgh, P. and Oro, D. (2020) 'Impact of maritime traffic and whale-watching on apparent survival of bottlenose dolphins in the Strait of Gibraltar', Aquatic Conservation: Marine and Freshwate	Peer-review	2020	2020-2023	35.9792	-5.46165	predicted	Atlantic_Bottlenose_Dolphin	Delphinidae	Delphinids	recreational vessels	eco-tourism vessels	yes	Morocco	Africa
357	Tennessen, J.B. and Parks, S.E. (2016) 'Acoustic propagation modeling indicates vocal compensation in noise improves communication range for North Atlantic right whales', Endangered Species Research, 30(1), pp. 225-237. Available at: doi:10.3354/esr00738	Peer-review	2016	2010-2019	44.9932	-65.8103	predicted	North_Atlantic_Right_Whale	Balaenidae	Baleen Whales	C&P vessels	goods vessels	yes	Canada	North America
364	Tosi, C.H. and Ferreira, R.G. (2009) 'Behavior of estuarine dolphin, Sotalia guianensis (Cetacea, Delphinidae), in controlled boat traffic situation at southern coast of Rio Grande do Norte, Brazil', Biodiversity and Conservation, 18(1), pp. 67-78. Avail	Peer-review	2009	2000-2009	-6.21918	-35.0591	observed	Guiana_Dolphin	Delphinidae	Delphinids	recreational vessels	eco-tourism vessels	yes	Brazil	South America
366	Trounce, K., Robinson, O., MacGillivray, A., Hannay, D., Wood, J., Tollit, D. and Joy, R. (2019) 'The effects of vessel slowdowns on foraging habitat of the southern resident killer whales', 37(1) Available at: doi:10.1121/2.0001230	Conference	2019	2010-2019	48.5833	-123.283	observed	Killer_Whale	Delphinidae	Delphinids	unspecified vessels	large unspecified vessels	yes	Canada	North America
367	Tseng, Y.-P., Huang, Y.-C., Kyle, G.T. and Yang, M.-C. (2011) 'Modeling the impacts of cetacean-focused tourism in Taiwan: Observations from cetacean watching boats: 2002-2005', Environmental Management, 47(1), pp. 56-66. Available at: doi:10.1007/s00267	Peer-review	2011	2010-2019	23.7348	121.658	observed	Dwarf_Sperm_Whale	Kogiidae	Sperm Whales	recreational vessels	eco-tourism vessels	yes	Taiwan	Asia
367	Tseng, Y.-P., Huang, Y.-C., Kyle, G.T. and Yang, M.-C. (2011) 'Modeling the impacts of cetacean-focused tourism in Taiwan: Observations from cetacean watching boats: 2002-2005', Environmental Management, 47(1), pp. 56-66. Available at: doi:10.1007/s00267	Peer-review	2011	2010-2019	23.7348	121.658	observed	False_Killer_Whale	Delphinidae	Delphinids	recreational vessels	eco-tourism vessels	no	Taiwan	Asia
367	Tseng, Y.-P., Huang, Y.-C., Kyle, G.T. and Yang, M.-C. (2011) 'Modeling the impacts of cetacean-focused tourism in Taiwan: Observations from cetacean watching boats: 2002-2005', Environmental Management, 47(1), pp. 56-66. Available at: doi:10.1007/s00267	Peer-review	2011	2010-2019	23.7348	121.658	observed	Fraser's_Dolphin	Delphinidae	Delphinids	recreational vessels	eco-tourism vessels	yes	Taiwan	Asia
367	Tseng, Y.-P., Huang, Y.-C., Kyle, G.T. and Yang, M.-C. (2011) 'Modeling the impacts of cetacean-focused tourism in Taiwan: Observations from cetacean watching boats: 2002-2005', Environmental Management, 47(1), pp. 56-66. Available at: doi:10.1007/s00267	Peer-review	2011	2010-2019	23.7348	121.658	observed	Indo-Pacific_Bottlenose_Dolphin	Delphinidae	Delphinids	recreational vessels	eco-tourism vessels	yes	Taiwan	Asia
367	Tseng, Y.-P., Huang, Y.-C., Kyle, G.T. and Yang, M.-C. (2011) 'Modeling the impacts of cetacean-focused tourism in Taiwan: Observations from cetacean watching boats: 2002-2005', Environmental Management, 47(1), pp. 56-66. Available at: doi:10.1007/s00267	Peer-review	2011	2010-2019	23.7348	121.658	observed	Melon-headed_Whale	Delphinidae	Delphinids	recreational vessels	eco-tourism vessels	yes	Taiwan	Asia
367	Tseng, Y.-P., Huang, Y.-C., Kyle, G.T. and Yang, M.-C. (2011) 'Modeling the impacts of cetacean-focused tourism in Taiwan: Observations from cetacean watching boats: 2002-2005', Environmental Management, 47(1), pp. 56-66. Available at: doi:10.1007/s00267	Peer-review	2011	2010-2019	23.7348	121.658	observed	Pantropical_Spotted_Dolphin	Delphinidae	Delphinids	recreational vessels	eco-tourism vessels	yes	Taiwan	Asia
367	Tseng, Y.-P., Huang, Y.-C., Kyle, G.T. and Yang, M.-C. (2011) 'Modeling the impacts of cetacean-focused tourism in Taiwan: Observations from cetacean watching boats: 2002-2005', Environmental Management, 47(1), pp. 56-66. Available at: doi:10.1007/s00267	Peer-review	2011	2010-2019	23.7348	121.658	observed	Pygmy_Sperm_Whale	Kogiidae	Sperm Whales	recreational vessels	eco-tourism vessels	yes	Taiwan	Asia
367	Tseng, Y.-P., Huang, Y.-C., Kyle, G.T. and Yang, M.-C. (2011) 'Modeling the impacts of cetacean-focused tourism in Taiwan: Observations from cetacean watching boats: 2002-2005', Environmental Management, 47(1), pp. 56-66. Available at: doi:10.1007/s00267	Peer-review	2011	2010-2019	23.7348	121.658	observed	Risso's_Dolphin	Delphinidae	Delphinids	recreational vessels	eco-tourism vessels	yes	Taiwan	Asia
367	Tseng, Y.-P., Huang, Y.-C., Kyle, G.T. and Yang, M.-C. (2011) 'Modeling the impacts of cetacean-focused tourism in Taiwan: Observations from cetacean watching boats: 2002-2005', Environmental Management, 47(1), pp. 56-66. Available at: doi:10.1007/s00267	Peer-review	2011	2010-2019	23.7348	121.658	observed	Sperm_Whale	Physeteridae	Sperm Whales	recreational vessels	eco-tourism vessels	yes	Taiwan	Asia
367	Tseng, Y.-P., Huang, Y.-C., Kyle, G.T. and Yang, M.-C. (2011) 'Modeling the impacts of cetacean-focused tourism in Taiwan: Observations from cetacean watching boats: 2002-2005', Environmental Management, 47(1), pp. 56-66. Available at: doi:10.1007/s00267	Peer-review	2011	2010-2019	23.7348	121.658	observed	Spinner_Dolphin	Delphinidae	Delphinids	recreational vessels	eco-tourism vessels	yes	Taiwan	Asia
368	Tsujii, K., Akamatsu, T., Okamoto, R., Mori, K., Mitani, Y. and Umeda, N. (2018) 'Change in singing behavior of humpback whales caused by shipping noise', PLoS ONE, 13(10) Available at: doi:10.1371/journal.pone.0204112	Peer-review	2018	2010-2019	27.0833	142.177	observed	Humpback_Whale	Balaenopteridae	Baleen Whales	C&P vessels	goods vessels	yes	Japan	Asia
374	Van Der Hoop, J.M., Vanderlaan, A.S.M. and Taggart, C.T. (2012) 'Absolute probability estimates of lethal vessel strikes to North Atlantic right whales in Roseway Basin, Scotian Shelf', Ecological Applications, 22(7), pp. 2021-2033. Available at: doi:10.	Peer-review	2012	2010-2019	42.9	-65.35	predicted	North_Atlantic_Right_Whale	Balaenidae	Baleen Whales	unspecified vessels	large unspecified vessels	yes	Canada	North America
375	van der Hoop, J.M., Vanderlaan, A.S.M., Cole, T.V.N., Henry, A.G., Hall, L., Mase-Guthrie, B., Wimmer, T. and Moore, M.J. (2015) 'Vessel Strikes to Large Whales Before and After the 2008 Ship Strike Rule', Conservation Letters, 8(1), pp. 24-32. Available	Peer-review	2015	2010-2019	35.6199	-77.441	observed	Blue_Whale	Balaenopteridae	Baleen Whales	recreational vessels	eco-tourism vessels	yes	United States	North America
375	van der Hoop, J.M., Vanderlaan, A.S.M., Cole, T.V.N., Henry, A.G., Hall, L., Mase-Guthrie, B., Wimmer, T. and Moore, M.J. (2015) 'Vessel Strikes to Large Whales Before and After the 2008 Ship Strike Rule', Conservation Letters, 8(1), pp. 24-32. Available	Peer-review	2015	2010-2019	35.6199	-77.441	observed	Fin_Whale	Balaenopteridae	Baleen Whales	recreational vessels	eco-tourism vessels	yes	United States	North America
375	van der Hoop, J.M., Vanderlaan, A.S.M., Cole, T.V.N., Henry, A.G., Hall, L., Mase-Guthrie, B., Wimmer, T. and Moore, M.J. (2015) 'Vessel Strikes to Large Whales Before and After the 2008 Ship Strike Rule', Conservation Letters, 8(1), pp. 24-32. Available	Peer-review	2015	2010-2019	35.6199	-77.441	observed	Humpback_Whale	Balaenopteridae	Baleen Whales	recreational vessels	eco-tourism vessels	yes	United States	North America
375	van der Hoop, J.M., Vanderlaan, A.S.M., Cole, T.V.N., Henry, A.G., Hall, L., Mase-Guthrie, B., Wimmer, T. and Moore, M.J. (2015) 'Vessel Strikes to Large Whales Before and After the 2008 Ship Strike Rule', Conservation Letters, 8(1), pp. 24-32. Available	Peer-review	2015	2010-2019	35.6199	-77.441	observed	Minke_Whale	Balaenopteridae	Baleen Whales	recreational vessels	eco-tourism vessels	yes	United States	North America
375	van der Hoop, J.M., Vanderlaan, A.S.M., Cole, T.V.N., Henry, A.G., Hall, L., Mase-Guthrie, B., Wimmer, T. and Moore, M.J. (2015) 'Vessel Strikes to Large Whales Before and After the 2008 Ship Strike Rule', Conservation Letters, 8(1), pp. 24-32. Available	Peer-review	2015	2010-2019	35.6199	-77.441	observed	North_Atlantic_Right_Whale	Balaenidae	Baleen Whales	recreational vessels	eco-tourism vessels	yes	United States	North America
375	van der Hoop, J.M., Vanderlaan, A.S.M., Cole, T.V.N., Henry, A.G., Hall, L., Mase-Guthrie, B., Wimmer, T. and Moore, M.J. (2015) 'Vessel Strikes to Large Whales Before and After the 2008 Ship Strike Rule', Conservation Letters, 8(1), pp. 24-32. Available	Peer-review	2015	2010-2019	35.6199	-77.441	observed	Sei_Whale	Balaenopteridae	Baleen Whales	recreational vessels	eco-tourism vessels	yes	United States	North America
375	van der Hoop, J.M., Vanderlaan, A.S.M., Cole, T.V.N., Henry, A.G., Hall, L., Mase-Guthrie, B., Wimmer, T. and Moore, M.J. (2015) 'Vessel Strikes to Large Whales Before and After the 2008 Ship Strike Rule', Conservation Letters, 8(1), pp. 24-32. Available	Peer-review	2015	2010-2019	35.6199	-77.441	observed	Sperm_Whale	Physeteridae	Sperm Whales	recreational vessels	eco-tourism vessels	yes	United States	North America
376	Van Parijs, S.M. and Corkeron, P.J. (2001) 'Boat traffic affects the acoustic behaviour of Pacific humpback dolphins, Sousa chinensis', Journal of the Marine Biological Association of the United Kingdom, 81(3), pp. 533-538. Available at: doi:10.1017/s002	Peer-review	2001	2000-2009	-27.3908	153.415	observed	Indo-Pacific_Humpback_Dolphin	Delphinidae	Delphinids	unspecified vessels	unspecified vessels	yes	Australia	Oceania
378	Vanderlaan, A.S.M., Corbett, J.J., Green, S.L., Callahan, J.A., Wang, C., Kenney, R.D., Taggart, C.T. and Firestone, J. (2009) 'Probability and mitigation of vessel encounters with North Atlantic right whales', Endangered Species Research, 6(3), pp. 273-285. Available at: doi:10.3354/esr00176	Peer-review	2009	2000-2009	NA	NA	predicted	Mysticetes	Cetaceans	Baleen Whales	unspecified vessels	unspecified vessels	yes	NA	NA
378	Vanderlaan, A.S.M., Corbett, J.J., Green, S.L., Callahan, J.A., Wang, C., Kenney, R.D., Taggart, C.T. and Firestone, J. (2009) 'Probability and mitigation of vessel encounters with North Atlantic right whales', Endangered Species Research, 6(3), pp. 273-	Peer-review	2009	2000-2009	42.5	-69	predicted	North_Atlantic_Right_Whale	Balaenidae	Baleen Whales	unspecified vessels	unspecified vessels	yes	United States	North America
379	Verborgh, P., Janssen, E.H., Esteban, R., Gauffier, P. and Freitas, L. (2022) 'Proposing a framework for monitoring demographic parameters in local cetacean populations: the case of short-finned pilot whales in Madeira', Mammalian Biology, Available at:	Peer-review	2022	2020-2023	32.65	-16.6	predicted	Short-finned_Pilot_Whale	Delphinidae	Delphinids	recreational vessels	eco-tourism vessels	no	Portugal	Europe
380	Vermeulen, E., Jouve, E., Best, P., Cliff, G., Dicken, M., Kotze, D., McCue, S., Meÿer, M., Seakamela, S.M., Thompson, G., Thornton, M. and Wilkinson, C. (2022) 'Mortalities of southern right whales (Eubalaena australis) and related anthropogenic factor	Peer-review	2022	2020-2023	-33.9552	21.0589	observed	Southern_Right_Whale	Balaenidae	Baleen Whales	unspecified vessels	unspecified vessels	yes	South Africa	Africa
383	Villegas-Amtmann, S., Schwarz, L., Gailey, G., Sychenko, O. and Costa, D. (2017) 'East or west: the energetic cost of being a gray whale and the consequence of losing energy to disturbance', ENDANGERED SPECIES RESEARCH, 34, pp. 167-183. Available at: doi:10.3354/esr00843	Peer-review	2017	2010-2019	NA	NA	predicted	North_Atlantic_Right_Whale	Balaenidae	Baleen Whales	unspecified vessels	unspecified vessels	yes	NA	NA
383	Villegas-Amtmann, S., Schwarz, L., Gailey, G., Sychenko, O. and Costa, D. (2017) 'East or west: the energetic cost of being a gray whale and the consequence of losing energy to disturbance', ENDANGERED SPECIES RESEARCH, 34, pp. 167-183. Available at: doi:10.3354/esr00843	Peer-review	2017	2010-2019	NA	NA	predicted	North_Atlantic_Right_Whale	Balaenidae	Baleen Whales	unspecified vessels	unspecified vessels	yes	NA	NA
385	Visser, F., Hartman, K.L., Rood, E.J.J., Hendriks, A.J.E., Zult, D.B., Wolff, W.J., Huisman, J. and Pierce, G.J. (2011) 'Risso's dolphins alter daily resting pattern in response to whale watching at the Azores', Marine Mammal Science, 27(2), pp. 366-381.	Peer-review	2011	2010-2019	38.3685	-28.1553	observed	Risso's_Dolphin	Delphinidae	Delphinids	recreational vessels	eco-tourism vessels	yes	Portugal	Europe
397	Watt, C.A., Simonee, J., Herault, V.L., Zhou, R., Ferguson, S.H., Marcoux, M. and Black, S. (2021) 'Cortisol levels in narwhal (Monodon monoceros) blubber from 2000 to 2019', Arctic Science, 7(3), pp. 690-698. Available at: doi:10.1139/as-2020-0034	Peer-review	2021	2020-2023	75.5805	-79.4899	predicted	Narwhal	Monodontidae	Delphinids	unspecified vessels	unspecified vessels	yes	Canada	North America
398	Weinrich, M. and Corbelli, C. (2009) 'Does whale watching in Southern New England impact humpback whale (Megaptera novaeangliae) calf production or calf survival?', Biological Conservation, 142(12), pp. 2931-2940. Available at: doi:10.1016/j.biocon.2009.	Peer-review	2009	2000-2009	42.3006	-70.3055	observed	Humpback_Whale	Balaenopteridae	Baleen Whales	recreational vessels	eco-tourism vessels	no	United States	North America
399	Wells, R.S., Allen, J.B., Hofmann, S., Bassos-Hull, K., Fauquier, D.A., Barros, N.B., DeLynn, R.E., Sutton, G., Socha, V. and Scott, M.D. (2008) 'Consequences of injuries on survival and reproduction of common bottlenose dolphins (Tursiops truncatus) alo	Peer-review	2008	2000-2009	27.4053	-82.6183	observed	Atlantic_Bottlenose_Dolphin	Delphinidae	Delphinids	unspecified vessels	unspecified vessels	yes	United States	North America
399	Wells, R.S., Allen, J.B., Hofmann, S., Bassos-Hull, K., Fauquier, D.A., Barros, N.B., DeLynn, R.E., Sutton, G., Socha, V. and Scott, M.D. (2008) 'Consequences of injuries on survival and reproduction of common bottlenose dolphins (Tursiops truncatus) alo	Peer-review	2008	2000-2009	27.4053	-82.6183	observed	Atlantic_White-sided_Dolphin	Delphinidae	Delphinids	unspecified vessels	unspecified vessels	yes	United States	North America
401	Wiley, D.N., Mayo, C.A., Maloney, E.M. and Moore, M.J. (2016) 'Vessel strike mitigation lessons from direct observations involving two collisions between noncommercial vessels and North Atlantic right whales (Eubalaena glacialis)', Marine Mammal Science,	Peer-review	2016	2010-2019	42.1867	-70.5617	observed	Gray_Whale	Eschrichtiidae	Baleen Whales	recreational vessels	motorboats	yes	United States	North America
402	Williams, R., Bain, D.E., Smith, J.C. and Lusseau, D. (2009) 'Effects of vessel on behaviour patterns of individual southern resident killer whales orcinus orca', Endangered Species Research, 6(3), pp. 199-209. Available at: doi:10.3354/esr00150	Peer-review	2009	2000-2009	48.4523	-123.092	observed	Killer_Whale	Delphinidae	Delphinids	unspecified vessels	unspecified vessels	yes	United States	North America
403	Williams, R., Erbe, C., Ashe, E., Beerman, A. and Smith, J. (2014) 'Severity of killer whale behavioral responses to ship noise: A dose-response study', Marine Pollution Bulletin, 79(1), pp. 254-260. Available at: doi:10.1016/j.marpolbul.2013.12.004	Peer-review	2014	2010-2019	50.5	-126.5	observed	Killer_Whale	Delphinidae	Delphinids	unspecified vessels	large unspecified vessels	yes	Canada	North America
404	Williams, R., Lusseau, D. and Hammond, P.S. (2006) 'Estimating relative energetic costs of human disturbance to killer whales (Orcinus orca)', Biological Conservation, 133(3), pp. 301-311. Available at: doi:10.1016/j.biocon.2006.06.010	Peer-review	2006	2000-2009	50.5	-126.5	observed	Killer_Whale	Delphinidae	Delphinids	unspecified vessels	unspecified vessels	yes	Canada	North America
406	Williamson, M.J., Kavanagh, A.S., Noad, M.J., Kniest, E. and Dunlop, R.A. (2016) 'The effect of close approaches for tagging activities by small research vessels on the behavior of humpback whales (Megaptera novaeangliae)', Marine Mammal Science, 32(4),	Peer-review	2016	2010-2019	-26.4917	153.121	observed	Humpback_Whale	Balaenopteridae	Baleen Whales	SSG vessels	cetacean research vessels	yes	Australia	Oceania
407	Wirth, C. and Warren, J. (2019) 'Overlapping use of an artificial reef by humans and an apex predator (Tursiops truncatus) in the New York Bight', MARINE MAMMAL SCIENCE, 35(1), pp. 271-283. Available at: doi:10.1111/mms.12515	Peer-review	2019	2010-2019	40.53	-73.715	observed	Atlantic_Bottlenose_Dolphin	Delphinidae	Delphinids	unspecified vessels	unspecified vessels	no	United States	North America
410	Wu, H., Peng, C., Huang, H., Jefferson, T.A., Huang, S.-L., Chen, M., Zeng, Q., Yu, X., Wang, X. and Xu, Y. (2020) 'Dolphin-watching tourism and indo-Pacific humpback dolphins (Sousa chinensis) in Sanniang Bay, China: impacts and solutions', European Jou	Peer-review	2020	2020-2023	21.6054	108.795	observed	Indo-Pacific_Humpback_Dolphin	Delphinidae	Delphinids	recreational vessels	eco-tourism vessels	yes	China	Asia
414	Zappes, C.A., Alves, L.C.P.D.S., Silva, C.V.D., Azevedo, A.D.F., Di Beneditto, A.P.M. and Andriolo, A. (2013) 'Accidents between artisanal fisheries and cetaceans on the Brazilian coast and Central Amazon: Proposals for integrated management', Ocean and	Peer-review	2013	2010-2019	-20.302	-41.3826	observed	Guiana_Dolphin	Delphinidae	Delphinids	fishing vessels	fishing vessels	yes	Brazil	South America
414	Zappes, C.A., Alves, L.C.P.D.S., Silva, C.V.D., Azevedo, A.D.F., Di Beneditto, A.P.M. and Andriolo, A. (2013) 'Accidents between artisanal fisheries and cetaceans on the Brazilian coast and Central Amazon: Proposals for integrated management', Ocean and	Peer-review	2013	2010-2019	-20.302	-41.3826	observed	Humpback_Whale	Balaenopteridae	Baleen Whales	fishing vessels	fishing vessels	yes	Brazil	South America
414	Zappes, C.A., Alves, L.C.P.D.S., Silva, C.V.D., Azevedo, A.D.F., Di Beneditto, A.P.M. and Andriolo, A. (2013) 'Accidents between artisanal fisheries and cetaceans on the Brazilian coast and Central Amazon: Proposals for integrated management', Ocean and	Peer-review	2013	2010-2019	-20.302	-41.3826	observed	Southern_Right_Whale	Balaenidae	Baleen Whales	fishing vessels	fishing vessels	yes	Brazil	South America
417	Abrahms, B., Welch, H., Brodie, S., Jacox, M.G., Becker, E.A., Bograd, S.J., Irvine, L.M., Palacios, D.M., Mate, B.R. and Hazen, E.L. (2019) 'Dynamic ensemble models to predict distributions and anthropogenic risk exposure for highly mobile species', Div	Peer-review	2019	2010-2019	33.5	-119.5	predicted	Blue_Whale	Balaenopteridae	Baleen Whales	unspecified vessels	large unspecified vessels	yes	United States	North America
418	Adamczak, S.K., Kemper, C. and Tomo, I. (2018) 'Strandings of dolphins in the Adelaide Dolphin Sanctuary, South Australia', Journal of Cetacean Research and Management, 19, pp. 105-111. Available at: doi:	Peer-review	2018	2010-2019	-34.7305	138.446	observed	Indo-Pacific_Bottlenose_Dolphin	Delphinidae	Delphinids	unspecified vessels	unspecified vessels	yes	Australia	Oceania
424	Amrein, A.M., Guzman, H.M., Surrey, K.C., Polidoro, B. and Gerber, L.R. (2020) 'Impacts of Whale Watching on the Behavior of Humpback Whales (Megaptera novaeangliae) in the Coast of Panama', Frontiers in Marine Science, 7 Available at: doi:10.3389/fmars.	Peer-review	2020	2020-2023	8.60833	-79.0333	observed	Humpback_Whale	Balaenopteridae	Baleen Whales	recreational vessels	eco-tourism vessels	yes	Panama	North America
426	Antichi, S., Jorge Urbán, R., Martínez-Aguilar, S. and Viloria-Gómora, L. (2022) 'Changes in whistle parameters of two common bottlenose dolphin ecotypes as a result of the physical presence of the research vessel', PeerJ, 10 Available at: doi:10.7717	Peer-review	2022	2020-2023	24.4	110.5	observed	Atlantic_Bottlenose_Dolphin	Delphinidae	Delphinids	recreational vessels	motorboats	yes	China	Asia
427	Argüelles, M.B., Coscarella, M., Fazio, A. and Bertellotti, M. (2016) 'Impact of whale-watching on the short-term behavior of Southern right whales (Eubalaena australis) in Patagonia, Argentina', Tourism Management Perspectives, 18, pp. 118-124. Availab	Peer-review	2016	2010-2019	24.5648	-110.543	observed	Southern_Right_Whale	Balaenidae	Baleen Whales	recreational vessels	eco-tourism vessels	yes	Mexico	North America
428	Arias, M., Coscarella, M.A., Romero, M.A., Svendsen, G.M., Reinaldo, M.O., Curcio, N.S., Crespo, E.A. and González, R.A.C. (2018) 'Impact of whale-watching on Southern Right Whale (Eubalaena australis) in Patagonia: Assessing the effects from its beginn	Peer-review	2018	2010-2019	-40.8673	-64.965	observed	Southern_Right_Whale	Balaenidae	Baleen Whales	recreational vessels	eco-tourism vessels	yes	Argentina	South America
429	Arregui, M., de Quirós, Y.B., Saavedra, P., Sierra, E., Suárez-Santana, C.M., Arbelo, M., Díaz-Delgado, J., Puig-Lozano, R., Andrada, M. and Fernández, A. (2019) 'Fat embolism and sperm whale ship strikes', Frontiers in Marine Science, 6 Available at	Peer-review	2019	2010-2019	28.2035	-16.5846	observed	Sperm_Whale	Physeteridae	Sperm Whales	unspecified vessels	unspecified vessels	yes	Spain	Europe
430	Aschettino, J.M., Engelhaupt, D.T., Engelhaupt, A.G., DiMatteo, A., Pusser, T., Richlen, M.F. and Bell, J.T. (2020) 'Satellite Telemetry Reveals Spatial Overlap Between Vessel High-Traffic Areas and Humpback Whales (Megaptera novaeangliae) Near the Mouth	Peer-review	2020	2020-2023	36.9957	-75.967	observed	Humpback_Whale	Balaenopteridae	Baleen Whales	unspecified vessels	large unspecified vessels	yes	United States	North America
431	Au, W.W.L. and Green, M. (1997) 'Acoustic interaction of humpback whales and whale?watching boats off Maui, Hawaii', Journal of the Acoustical Society of America, 102(5), p. 3177. Available at: doi:10.1121/1.420824	Peer-review	1997	1990-1999	20.7353	-156.518	observed	Humpback_Whale	Balaenopteridae	Baleen Whales	recreational vessels	eco-tourism vessels	yes	United States	North America
432	Ausen, E.L., Marcoux, M., Chan, W.S. and Barber, D.G. (2022) 'Beluga (Delphinapterus leucas) response to personal watercraft and motorized whale watching vessels in the Churchill River estuary', Frontiers in Marine Science, 9 Available at: doi:10.3389/fm	Peer-review	2022	2020-2023	58.8145	-94.1312	observed	Beluga	Monodontidae	Delphinids	recreational vessels	motorboats	no	Canada	North America
433	Avila, I.C., Correa, L.M. and Parsons, E.C.M. (2015) 'Whale-watching activity in bahía málaga, on the pacific coast of colombia, and its effect on humpback whale (Megaptera Novaeangliae) behavior', Tourism in Marine Environments, 11(1), pp. 19-32. Avai	Peer-review	2015	2010-2019	3.90325	-77.4151	observed	Humpback_Whale	Balaenopteridae	Baleen Whales	recreational vessels	eco-tourism vessels	yes	Colombia	South America
434	Awbery, T., Akkaya, A., Lyne, P., Rudd, L., Hoogenstrijd, G., Nedelcu, M., Kniha, D., Erdo?an, M.A., Persad, C., Amaha Öztürk, A. and Öztürk, B. (2022) 'Spatial Distribution and Encounter Rates of Delphinids and Deep Diving Cetaceans in the Eastern M	Peer-review	2022	2020-2023	35.922	29.9554	predicted	Delphinids	Delphinidae	Delphinids	unspecified vessels	unspecified vessels	yes	Turkey	Asia
434	Awbery, T., Akkaya, A., Lyne, P., Rudd, L., Hoogenstrijd, G., Nedelcu, M., Kniha, D., Erdo?an, M.A., Persad, C., Amaha Öztürk, A. and Öztürk, B. (2022) 'Spatial Distribution and Encounter Rates of Delphinids and Deep Diving Cetaceans in the Eastern M	Peer-review	2022	2020-2023	35.922	29.9554	predicted	Sperm_and_Beaked_Whales	Cetaceans	Beaked Whales	unspecified vessels	unspecified vessels	yes	Turkey	Asia
435	Azzellino, A., Airoldi, S., Lanfredi, C., Podestà, M. and Zanardelli, M. (2017) 'Cetacean response to environmental and anthropogenic drivers of change: Results of a 25-year distribution study in the northwestern Mediterranean Sea', Deep-Sea Research Pa	Peer-review	2017	2010-2019	43.5442	8.9891	predicted	Fin_Whale	Balaenopteridae	Baleen Whales	C&P vessels	ferries	yes	France	Europe
435	Azzellino, A., Airoldi, S., Lanfredi, C., Podestà, M. and Zanardelli, M. (2017) 'Cetacean response to environmental and anthropogenic drivers of change: Results of a 25-year distribution study in the northwestern Mediterranean Sea', Deep-Sea Research Pa	Peer-review	2017	2010-2019	43.5442	8.9891	predicted	Fin_Whale	Balaenopteridae	Baleen Whales	fishing vessels	fishing vessels	yes	France	Europe
435	Azzellino, A., Airoldi, S., Lanfredi, C., Podestà, M. and Zanardelli, M. (2017) 'Cetacean response to environmental and anthropogenic drivers of change: Results of a 25-year distribution study in the northwestern Mediterranean Sea', Deep-Sea Research Pa	Peer-review	2017	2010-2019	43.5442	8.9891	predicted	Sperm_Whale	Physeteridae	Sperm Whales	unspecified vessels	unspecified vessels	yes	France	Europe
435	Azzellino, A., Airoldi, S., Lanfredi, C., Podestà, M. and Zanardelli, M. (2017) 'Cetacean response to environmental and anthropogenic drivers of change: Results of a 25-year distribution study in the northwestern Mediterranean Sea', Deep-Sea Research Pa	Peer-review	2017	2010-2019	43.5442	8.9891	predicted	Striped_Dolphin	Delphinidae	Delphinids	C&P vessels	ferries	yes	France	Europe
435	Azzellino, A., Airoldi, S., Lanfredi, C., Podestà, M. and Zanardelli, M. (2017) 'Cetacean response to environmental and anthropogenic drivers of change: Results of a 25-year distribution study in the northwestern Mediterranean Sea', Deep-Sea Research Pa	Peer-review	2017	2010-2019	43.5442	8.9891	predicted	Striped_Dolphin	Delphinidae	Delphinids	fishing vessels	fishing vessels	yes	France	Europe
439	Bechdel, S.E., Mazzoil, M.S., Murdoch, M.E., Howells, E.M., Reif, J.S., McCulloch, S.D., Schaefer, A.M. and Bossart, G.D. (2009) 'Prevalence and impacts of motorized vessels on bottlenose dolphins (Tursiops truncatus) in the Indian River Lagoon, Florida'	Peer-review	2009	2000-2009	28.5611	-80.7583	observed	Atlantic_Bottlenose_Dolphin	Delphinidae	Delphinids	unspecified vessels	small unspecified vessels	yes	United States	North America
440	Bedriñana-Romano, L., Hucke-Gaete, R., Viddi, F.A., Johnson, D., Zerbini, A.N., Morales, J., Mate, B. and Palacios, D.M. (2021) 'Defining priority areas for blue whale conservation and investigating overlap with vessel traffic in Chilean Patagonia, usin	Peer-review	2021	2020-2023	-43.5	-73.5	predicted	Blue_Whale	Balaenopteridae	Baleen Whales	C&P vessels	goods vessels	yes	Chile	South America
440	Bedriñana-Romano, L., Hucke-Gaete, R., Viddi, F.A., Johnson, D., Zerbini, A.N., Morales, J., Mate, B. and Palacios, D.M. (2021) 'Defining priority areas for blue whale conservation and investigating overlap with vessel traffic in Chilean Patagonia, usin	Peer-review	2021	2020-2023	-43.5	-73.5	predicted	Blue_Whale	Balaenopteridae	Baleen Whales	fishing vessels	fishing vessels	yes	Chile	South America
441	Bedriñana-Romano, L., Zarate, P.M., Hucke-Gaete, R., Viddi, F.A., Buchan, S.J., Cari, I., Clavijo, L., Bello, R. and Zerbini, A.N. (2022) 'Abundance and distribution patterns of cetaceans and their overlap with vessel traffic in the Humboldt Current Eco	Peer-review	2022	2020-2023	-24	-71	predicted	Blue_Whale	Balaenopteridae	Baleen Whales	fishing vessels	fishing vessels	yes	Chile	South America
441	Bedriñana-Romano, L., Zarate, P.M., Hucke-Gaete, R., Viddi, F.A., Buchan, S.J., Cari, I., Clavijo, L., Bello, R. and Zerbini, A.N. (2022) 'Abundance and distribution patterns of cetaceans and their overlap with vessel traffic in the Humboldt Current Eco	Peer-review	2022	2020-2023	-24	-71	predicted	Common_Dolphin	Delphinidae	Delphinids	fishing vessels	fishing vessels	yes	Chile	South America
441	Bedriñana-Romano, L., Zarate, P.M., Hucke-Gaete, R., Viddi, F.A., Buchan, S.J., Cari, I., Clavijo, L., Bello, R. and Zerbini, A.N. (2022) 'Abundance and distribution patterns of cetaceans and their overlap with vessel traffic in the Humboldt Current Eco	Peer-review	2022	2020-2023	-24	-71	predicted	Dusky_Dolphin	Delphinidae	Delphinids	fishing vessels	fishing vessels	yes	Chile	South America
441	Bedriñana-Romano, L., Zarate, P.M., Hucke-Gaete, R., Viddi, F.A., Buchan, S.J., Cari, I., Clavijo, L., Bello, R. and Zerbini, A.N. (2022) 'Abundance and distribution patterns of cetaceans and their overlap with vessel traffic in the Humboldt Current Eco	Peer-review	2022	2020-2023	-24	-71	predicted	Fin_Whale	Balaenopteridae	Baleen Whales	fishing vessels	fishing vessels	yes	Chile	South America
441	Bedriñana-Romano, L., Zarate, P.M., Hucke-Gaete, R., Viddi, F.A., Buchan, S.J., Cari, I., Clavijo, L., Bello, R. and Zerbini, A.N. (2022) 'Abundance and distribution patterns of cetaceans and their overlap with vessel traffic in the Humboldt Current Eco	Peer-review	2022	2020-2023	-24	-71	predicted	Sperm_Whale	Physeteridae	Sperm Whales	fishing vessels	fishing vessels	yes	Chile	South America
443	Benhemma-Le Gall, A., Graham, I.M., Merchant, N.D. and Thompson, P.M. (2021) 'Broad-Scale Responses of Harbor Porpoises to Pile-Driving and Vessel Activities During Offshore Windfarm Construction', Frontiers in Marine Science, 8 Available at: doi:10.3389	Peer-review	2021	2020-2023	58.25	-2.8	observed	Harbour_Porpoise	Phocoenidae	Porpoises	SSG vessels	supply vessels	yes	United Kingdom	Europe
443	Benhemma-Le Gall, A., Graham, I.M., Merchant, N.D. and Thompson, P.M. (2021) 'Broad-Scale Responses of Harbor Porpoises to Pile-Driving and Vessel Activities During Offshore Windfarm Construction', Frontiers in Marine Science, 8 Available at: doi:10.3389	Peer-review	2021	2020-2023	58.25	-2.8	observed	Harbour_Porpoise	Phocoenidae	Porpoises	SSG vessels	supply vessels	yes	United Kingdom	Europe
444	Berman-Kowalewski, M., Gulland, F.M.D., Wilkin, S., Calambokidis, J., Mate, B., Cordaro, J., Rotstein, D., Leger, J.S., Collins, P., Fahy, K. and Dover, S. (2010) 'Association between blue whale (Balaenoptera musculus) mortality and ship strikes along th	Peer-review	2010	2010-2019	35	-120	observed	Blue_Whale	Balaenopteridae	Baleen Whales	unspecified vessels	unspecified vessels	yes	United States	North America
446	Bittencourt, L., Lima, I., Andrade, L., Carvalho, R., Bisi, T., Lailson-Brito, J. and Azevedo, A. (2017) 'Underwater noise in an impacted environment can affect Guiana dolphin communication', MARINE POLLUTION BULLETIN, 114(2), pp. 1130-1134. Available at	Peer-review	2017	2010-2019	-22.8	-43.1417	observed	Guiana_Dolphin	Delphinidae	Delphinids	unspecified vessels	unspecified vessels	yes	Brazil	South America
448	Blair, H.B., Merchant, N.D., Friedlaender, A.S., Wiley, D.N. and Parks, S.E. (2016) 'Evidence for ship noise impacts on humpback whale foraging behaviour', Biology Letters, 12(8) Available at: doi:10.1098/rsbl.2016.0005	Peer-review	2016	2010-2019	40.4483	-70.3376	observed	Humpback_Whale	Balaenopteridae	Baleen Whales	unspecified vessels	large unspecified vessels	yes	United States	North America
450	Bonneville, C.D., Derville, S., Luksenburg, J.A., Oremus, M. and Garrigue, C. (2021) 'Social Structure, Habitat Use and Injuries of Indo-Pacific Bottlenose Dolphins (Tursiops aduncus) Reveal Isolated, Coastal, and Threatened Communities in the South Paci	Peer-review	2021	2020-2023	-22.55	167.02	observed	Indo-Pacific_Bottlenose_Dolphin	Delphinidae	Delphinids	unspecified vessels	unspecified vessels	yes	France	Europe
458	Burnham, R.E., Duffus, D.A. and Malcolm, C.D. (2021) 'Towards an enhanced management of recreational whale watching: The use of ecological and behavioural data to support evidence-based management actions', Biological Conservation, 255 Available at: doi:	Peer-review	2021	2020-2023	49.2553	-126.215	observed	Humpback_Whale	Balaenopteridae	Baleen Whales	recreational vessels	eco-tourism vessels	yes	Canada	North America
460	Byard, R.W., Winskog, C., MacHado, A. and Boardman, W. (2012) 'The assessment of lethal propeller strike injuries in sea mammals', Journal of Forensic and Legal Medicine, 19(3), pp. 158-161. Available at: doi:10.1016/j.jflm.2011.12.017	Peer-review	2012	2010-2019	NA	NA	observed	Indo-Pacific_Bottlenose_Dolphin	Delphinidae	Delphinids	unspecified vessels	unspecified vessels	yes	NA	NA
467	Castellote, M., Thayre, B., Mahoney, M., Mondragon, J., Lammers, M.O. and Small, R.J. (2018) 'Anthropogenic noise and the endangered cook inlet beluga whale, delphinapterus leucas: Acoustic considerations for management', Marine Fisheries Review, 80(3),	Peer-review	2018	2010-2019	60.8775	-151.347	predicted	Beluga	Monodontidae	Delphinids	recreational vessels	motorboats	no	United States	North America
467	Castellote, M., Thayre, B., Mahoney, M., Mondragon, J., Lammers, M.O. and Small, R.J. (2018) 'Anthropogenic noise and the endangered cook inlet beluga whale, delphinapterus leucas: Acoustic considerations for management', Marine Fisheries Review, 80(3),	Peer-review	2018	2010-2019	60.8775	-151.347	predicted	Beluga	Monodontidae	Delphinids	C&P vessels	commercial AIS vessels	yes	United States	North America
469	Cerchio, S., Yamada, T.K. and Brownell, R.L., Jr. (2019) 'Global distribution of Omura's whales (Balaenoptera omurai) and assessment of range-wide threats', Frontiers in Marine Science, 6 Available at: doi:10.3389/fmars.2019.00067	Peer-review	2019	2010-2019	34.9867	130.265	observed	Omura's_Whale	Balaenopteridae	Baleen Whales	unspecified vessels	unspecified vessels	yes	Japan	Asia
469	Cerchio, S., Yamada, T.K. and Brownell, R.L., Jr. (2019) 'Global distribution of Omura's whales (Balaenoptera omurai) and assessment of range-wide threats', Frontiers in Marine Science, 6 Available at: doi:10.3389/fmars.2019.00067	Peer-review	2019	2010-2019	14.431	120.689	observed	Omura's_Whale	Balaenopteridae	Baleen Whales	unspecified vessels	unspecified vessels	yes	Philippines	Asia
471	Chalcobsky, A., Crespo, E.A. and Coscarella, M.A. (2020) 'Short-term effects of whale watching boats on the movement patterns of southern right whales in Península Valdés, Patagonia, Argentina', Marine Environmental Research, 157 Available at: doi:10.1	Peer-review	2020	2020-2023	-42.6586	-64.4506	observed	Southern_Right_Whale	Balaenidae	Baleen Whales	recreational vessels	eco-tourism vessels	yes	Argentina	South America
475	Chion, C., Bonnell, T.R., Lagrois, D., Michaud, R., Lesage, V., Dupuch, A., McQuinn, I.H. and Turgeon, S. (2021) 'Agent-based modelling reveals a disproportionate exposure of females and calves to a local increase in shipping and associated noise in an e	Peer-review	2021	2020-2023	48.2645	-70.172	predicted	Beluga	Monodontidae	Delphinids	unspecified vessels	unspecified vessels	yes	Canada	North America
476	Chion, C., Turgeon, S., Cantin, G., Michaud, R., Ménard, N., Lesage, V., Parrott, L., Beaufils, P., Clermont, Y. and Gravel, C. (2018) 'A voluntary conservation agreement reduces the risks of lethal collisions between ships and whales in the St. Lawrenc	Peer-review	2018	2010-2019	48.7096	-68.5435	predicted	Blue_Whale	Balaenopteridae	Baleen Whales	unspecified vessels	large unspecified vessels	yes	Canada	North America
476	Chion, C., Turgeon, S., Cantin, G., Michaud, R., Ménard, N., Lesage, V., Parrott, L., Beaufils, P., Clermont, Y. and Gravel, C. (2018) 'A voluntary conservation agreement reduces the risks of lethal collisions between ships and whales in the St. Lawrenc	Peer-review	2018	2010-2019	48.7096	-68.5435	predicted	Fin_Whale	Balaenopteridae	Baleen Whales	unspecified vessels	large unspecified vessels	yes	Canada	North America
476	Chion, C., Turgeon, S., Cantin, G., Michaud, R., Ménard, N., Lesage, V., Parrott, L., Beaufils, P., Clermont, Y. and Gravel, C. (2018) 'A voluntary conservation agreement reduces the risks of lethal collisions between ships and whales in the St. Lawrenc	Peer-review	2018	2010-2019	48.7096	-68.5435	predicted	Humpback_Whale	Balaenopteridae	Baleen Whales	unspecified vessels	large unspecified vessels	yes	Canada	North America
476	Chion, C., Turgeon, S., Cantin, G., Michaud, R., Ménard, N., Lesage, V., Parrott, L., Beaufils, P., Clermont, Y. and Gravel, C. (2018) 'A voluntary conservation agreement reduces the risks of lethal collisions between ships and whales in the St. Lawrenc	Peer-review	2018	2010-2019	48.7096	-68.5435	predicted	Minke_Whale	Balaenopteridae	Baleen Whales	unspecified vessels	large unspecified vessels	yes	Canada	North America
477	Cholewiak, D., DeAngelis, A.I., Palka, D., Corkeron, P.J. and Van Parijs, S.M. (2017) 'Beaked whales demonstrate a marked acoustic response to the use of shipboard echosounders', Royal Society Open Science, 4(12) Available at: doi:10.1098/rsos.170940	Peer-review	2017	2010-2019	40	-69.5	observed	Beaked_Whales	Ziphiidae	Beaked Whales	fishing vessels	fishing vessels	yes	United States	North America
478	Christiansen, F. and Lusseau, D. (2015) 'Linking Behavior to Vital Rates to Measure the Effects of Non-Lethal Disturbance on Wildlife', Conservation Letters, 8(6), pp. 424-431. Available at: doi:10.1111/conl.12166	Peer-review	2015	2010-2019	64.1845	-19.1647	predicted	Minke_Whale	Balaenopteridae	Baleen Whales	recreational vessels	eco-tourism vessels	yes	Iceland	Europe
479	Christiansen, F., Rasmussen, M. and Lusseau, D. (2013) 'Whale watching disrupts feeding activities of minke whales on a feeding ground', Marine Ecology Progress Series, 478, pp. 239-251. Available at: doi:10.3354/meps10163	Peer-review	2013	2010-2019	64.2185	-22.2527	observed	Minke_Whale	Balaenopteridae	Baleen Whales	recreational vessels	eco-tourism vessels	yes	Iceland	Europe
481	Cominelli, S., Devillers, R., Yurk, H., MacGillivray, A., McWhinnie, L. and Canessa, R. (2018) 'Noise exposure from commercial shipping for the southern resident killer whale population', Marine Pollution Bulletin, 136, pp. 177-200. Available at: doi:10.	Peer-review	2018	2010-2019	48.5329	-123.247	predicted	Killer_Whale	Delphinidae	Delphinids	C&P vessels	ferries	yes	Canada	North America
481	Cominelli, S., Devillers, R., Yurk, H., MacGillivray, A., McWhinnie, L. and Canessa, R. (2018) 'Noise exposure from commercial shipping for the southern resident killer whale population', Marine Pollution Bulletin, 136, pp. 177-200. Available at: doi:10.	Peer-review	2018	2010-2019	48.5329	-123.247	predicted	Killer_Whale	Delphinidae	Delphinids	fishing vessels	fishing vessels	yes	Canada	North America
481	Cominelli, S., Devillers, R., Yurk, H., MacGillivray, A., McWhinnie, L. and Canessa, R. (2018) 'Noise exposure from commercial shipping for the southern resident killer whale population', Marine Pollution Bulletin, 136, pp. 177-200. Available at: doi:10.	Peer-review	2018	2010-2019	48.5329	-123.247	predicted	Killer_Whale	Delphinidae	Delphinids	SSG vessels	military vessels	yes	Canada	North America
481	Cominelli, S., Devillers, R., Yurk, H., MacGillivray, A., McWhinnie, L. and Canessa, R. (2018) 'Noise exposure from commercial shipping for the southern resident killer whale population', Marine Pollution Bulletin, 136, pp. 177-200. Available at: doi:10.	Peer-review	2018	2010-2019	48.5329	-123.247	predicted	Killer_Whale	Delphinidae	Delphinids	C&P vessels	tankers	yes	Canada	North America
481	Cominelli, S., Devillers, R., Yurk, H., MacGillivray, A., McWhinnie, L. and Canessa, R. (2018) 'Noise exposure from commercial shipping for the southern resident killer whale population', Marine Pollution Bulletin, 136, pp. 177-200. Available at: doi:10.	Peer-review	2018	2010-2019	48.5329	-123.247	predicted	Killer_Whale	Delphinidae	Delphinids	C&P vessels	passenger AIS vessels	yes	Canada	North America
481	Cominelli, S., Devillers, R., Yurk, H., MacGillivray, A., McWhinnie, L. and Canessa, R. (2018) 'Noise exposure from commercial shipping for the southern resident killer whale population', Marine Pollution Bulletin, 136, pp. 177-200. Available at: doi:10.	Peer-review	2018	2010-2019	48.5329	-123.247	predicted	Killer_Whale	Delphinidae	Delphinids	recreational vessels	motorboats	yes	Canada	North America
481	Cominelli, S., Devillers, R., Yurk, H., MacGillivray, A., McWhinnie, L. and Canessa, R. (2018) 'Noise exposure from commercial shipping for the southern resident killer whale population', Marine Pollution Bulletin, 136, pp. 177-200. Available at: doi:10.	Peer-review	2018	2010-2019	48.5329	-123.247	predicted	Killer_Whale	Delphinidae	Delphinids	C&P vessels	tankers	yes	Canada	North America
481	Cominelli, S., Devillers, R., Yurk, H., MacGillivray, A., McWhinnie, L. and Canessa, R. (2018) 'Noise exposure from commercial shipping for the southern resident killer whale population', Marine Pollution Bulletin, 136, pp. 177-200. Available at: doi:10.	Peer-review	2018	2010-2019	48.5329	-123.247	predicted	Killer_Whale	Delphinidae	Delphinids	SSG vessels	tugs	yes	Canada	North America
481	Cominelli, S., Devillers, R., Yurk, H., MacGillivray, A., McWhinnie, L. and Canessa, R. (2018) 'Noise exposure from commercial shipping for the southern resident killer whale population', Marine Pollution Bulletin, 136, pp. 177-200. Available at: doi:10.	Peer-review	2018	2010-2019	48.5329	-123.247	predicted	Killer_Whale	Delphinidae	Delphinids	C&P vessels	goods vessels	yes	Canada	North America
482	Cominelli, S., Halliday, W.D., Pine, M.K., Hilliard, R.C., Lawson, J.W., Duman, N.I. and Devillers, R. (2020) 'Vessel noise in spatially constricted areas: Modeling acoustic footprints of large vessels in the Cabot Strait, Eastern Canada', Ocean and Coas	Peer-review	2020	2020-2023	47.1093	-59.5288	predicted	Cetaceans	Cetaceans	Cetaceans	C&P vessels	goods vessels	yes	Canada	North America
482	Cominelli, S., Halliday, W.D., Pine, M.K., Hilliard, R.C., Lawson, J.W., Duman, N.I. and Devillers, R. (2020) 'Vessel noise in spatially constricted areas: Modeling acoustic footprints of large vessels in the Cabot Strait, Eastern Canada', Ocean and Coas	Peer-review	2020	2020-2023	47.1093	-59.5288	predicted	Cetaceans	Cetaceans	Cetaceans	C&P vessels	ferries	yes	Canada	North America
482	Cominelli, S., Halliday, W.D., Pine, M.K., Hilliard, R.C., Lawson, J.W., Duman, N.I. and Devillers, R. (2020) 'Vessel noise in spatially constricted areas: Modeling acoustic footprints of large vessels in the Cabot Strait, Eastern Canada', Ocean and Coas	Peer-review	2020	2020-2023	47.1093	-59.5288	predicted	Cetaceans	Cetaceans	Cetaceans	C&P vessels	tankers	yes	Canada	North America
483	Cominelli, S., Leahy, M., Devillers, R. and Hall, B.G. (2019) 'Geovisualization tools to inform the management of vessel noise in support of species’ conservation', Ocean and Coastal Management, 169, pp. 113-128. Available at: doi:10.1016/j.ocecoaman.2	Peer-review	2019	2010-2019	48.5329	-123.247	predicted	Killer_Whale	Delphinidae	Delphinids	SSG vessels	tugs	yes	Canada	North America
483	Cominelli, S., Leahy, M., Devillers, R. and Hall, B.G. (2019) 'Geovisualization tools to inform the management of vessel noise in support of species’ conservation', Ocean and Coastal Management, 169, pp. 113-128. Available at: doi:10.1016/j.ocecoaman.2	Peer-review	2019	2010-2019	48.5329	-123.247	predicted	Killer_Whale	Delphinidae	Delphinids	C&P vessels	goods vessels	yes	Canada	North America
485	Cribb, N. and Seuront, L. (2016) 'Changes in the behavioural complexity of bottlenose dolphins along a gradient of anthropogenically-impacted environments in South Australian coastal waters: Implications for conservation and management strategies', Journ	Peer-review	2016	2010-2019	-34.6432	136.015	observed	Indo-Pacific_Bottlenose_Dolphin	Delphinidae	Delphinids	recreational vessels	eco-tourism vessels	yes	Australia	Oceania
488	Dans, S.L., Crespo, E.A., Pedraza, S.N., Degrati, M. and Garaffo, G.V. (2008) 'Dusky dolphin and tourist interaction: Effect on diurnal feeding behavior', Marine Ecology Progress Series, 369, pp. 287-296. Available at: doi:10.3354/meps07629	Peer-review	2008	2000-2009	-42.6802	-64.8107	observed	Dusky_Dolphin	Delphinidae	Delphinids	recreational vessels	eco-tourism vessels	yes	Argentina	South America
491	David, L., Arcangeli, A., Tepsich, P., Di-Meglio, N., Roul, M., Campana, I., Gregorietti, M., Moulins, A., Rosso, M. and Crosti, R. (2022) 'Computing ship strikes and near miss events of fin whales along the main ferry routes in the Pelagos Sanctuary and	Peer-review	2022	2020-2023	43.1951	8.33356	predicted	Fin_Whale	Balaenopteridae	Baleen Whales	C&P vessels	ferries	yes	France	Europe
493	Deng, Z.D., Southall, B.L., Carlson, T.J., Xu, J., Martinez, J.J., Weiland, M.A. and Ingraham, J.M. (2014) '200 kHz commercial sonar systems generate lower frequency side lobes audible to some marine mammals', PLoS ONE, 9(4) Available at: doi:10.1371/jou	Peer-review	2014	2010-2019	45.9597	-123.281	predicted	Killer_Whale	Delphinidae	Delphinids	fishing vessels	fishing vessels	yes	United States	North America
495	Di Clemente, J., Christiansen, F., Pirotta, E., Steckler, D., Wahlberg, M. and Pearson, H.C. (2018) 'Effects of whale watching on the activity budgets of humpback whales, Megaptera novaeangliae (Borowski, 1781), on a feeding ground', Aquatic Conservation	Peer-review	2018	2010-2019	58.3642	-134.769	observed	Humpback_Whale	Balaenopteridae	Baleen Whales	recreational vessels	eco-tourism vessels	yes	United States	North America
498	Douglas, A.B., Calambokidis, J., Raverty, S., Jeffries, S.J., Lambourn, D.M. and Norman, S.A. (2008) 'Incidence of ship strikes of large whales in Washington State', Journal of the Marine Biological Association of the United Kingdom, 88(6), pp. 1121-1132	Peer-review	2008	2000-2009	46.8525	-123.873	observed	Baird's_Beaked_Whale	Ziphiidae	Beaked Whales	unspecified vessels	unspecified vessels	yes	United States	North America
498	Douglas, A.B., Calambokidis, J., Raverty, S., Jeffries, S.J., Lambourn, D.M. and Norman, S.A. (2008) 'Incidence of ship strikes of large whales in Washington State', Journal of the Marine Biological Association of the United Kingdom, 88(6), pp. 1121-1132	Peer-review	2008	2000-2009	46.8525	-123.873	observed	Blue_Whale	Balaenopteridae	Baleen Whales	unspecified vessels	unspecified vessels	yes	United States	North America
498	Douglas, A.B., Calambokidis, J., Raverty, S., Jeffries, S.J., Lambourn, D.M. and Norman, S.A. (2008) 'Incidence of ship strikes of large whales in Washington State', Journal of the Marine Biological Association of the United Kingdom, 88(6), pp. 1121-1132	Peer-review	2008	2000-2009	46.8525	-123.873	observed	Fin_Whale	Balaenopteridae	Baleen Whales	unspecified vessels	unspecified vessels	yes	United States	North America
498	Douglas, A.B., Calambokidis, J., Raverty, S., Jeffries, S.J., Lambourn, D.M. and Norman, S.A. (2008) 'Incidence of ship strikes of large whales in Washington State', Journal of the Marine Biological Association of the United Kingdom, 88(6), pp. 1121-1132	Peer-review	2008	2000-2009	46.8525	-123.873	observed	Gray_Whale	Eschrichtiidae	Baleen Whales	unspecified vessels	unspecified vessels	yes	United States	North America
498	Douglas, A.B., Calambokidis, J., Raverty, S., Jeffries, S.J., Lambourn, D.M. and Norman, S.A. (2008) 'Incidence of ship strikes of large whales in Washington State', Journal of the Marine Biological Association of the United Kingdom, 88(6), pp. 1121-1132	Peer-review	2008	2000-2009	46.8525	-123.873	observed	Humpback_Whale	Balaenopteridae	Baleen Whales	unspecified vessels	unspecified vessels	yes	United States	North America
498	Douglas, A.B., Calambokidis, J., Raverty, S., Jeffries, S.J., Lambourn, D.M. and Norman, S.A. (2008) 'Incidence of ship strikes of large whales in Washington State', Journal of the Marine Biological Association of the United Kingdom, 88(6), pp. 1121-1132	Peer-review	2008	2000-2009	46.8525	-123.873	observed	Sei_Whale	Balaenopteridae	Baleen Whales	unspecified vessels	unspecified vessels	yes	United States	North America
498	Douglas, A.B., Calambokidis, J., Raverty, S., Jeffries, S.J., Lambourn, D.M. and Norman, S.A. (2008) 'Incidence of ship strikes of large whales in Washington State', Journal of the Marine Biological Association of the United Kingdom, 88(6), pp. 1121-1132	Peer-review	2008	2000-2009	46.8525	-123.873	observed	Sperm_Whale	Physeteridae	Sperm Whales	unspecified vessels	unspecified vessels	yes	United States	North America
499	Doyle, L.R., McCowan, B., Hanser, S.F., Chyba, C., Bucci, T. and Ellen Blue, J. (2008) 'Applicability of information theory to the quantification of responses to anthropogenic noise by Southeast Alaskan humpback whales', Entropy, 10(2), pp. 33-46. Availa	Peer-review	2008	2000-2009	58.3271	-135.951	observed	Humpback_Whale	Balaenopteridae	Baleen Whales	unspecified vessels	unspecified vessels	yes	United States	North America
502	Dunlop, R.A. (2016) 'The effect of vessel noise on humpback whale, Megaptera novaeangliae, communication behaviour', Animal Behaviour, 111, pp. 13-21. Available at: doi:10.1016/j.anbehav.2015.10.002	Peer-review	2016	2010-2019	-28.4333	153.167	observed	Humpback_Whale	Balaenopteridae	Baleen Whales	unspecified vessels	unspecified vessels	yes	Australia	Oceania
503	Dunlop, R.A. (2019) 'The effects of vessel noise on the communication network of humpback whales', Royal Society Open Science, 6(11) Available at: doi:10.1098/rsos.190967	Peer-review	2016	2010-2019	-28.4333	153.167	predicted	Humpback_Whale	Balaenopteridae	Baleen Whales	unspecified vessels	unspecified vessels	yes	Australia	Oceania
505	Dunlop, R.A., McCauley, R.D. and Noad, M.J. (2020) 'Ships and air guns reduce social interactions in humpback whales at greater ranges than other behavioral impacts', Marine Pollution Bulletin, 154 Available at: doi:10.1016/j.marpolbul.2020.111072	Peer-review	2020	2020-2023	-28.4333	153.167	observed	Humpback_Whale	Balaenopteridae	Baleen Whales	SSG vessels	seismic vessels	yes	Australia	Oceania
506	Dunlop, R.A., Noad, M.J., McCauley, R.D., Kniest, E., Slade, R., Paton, D. and Cato, D.H. (2016) 'Response of humpback whales (Megaptera novaeangliae) to ramp-up of a small experimental air gun array', Marine Pollution Bulletin, 103(1), pp. 72-83. Availa	Peer-review	2016	2010-2019	-28.4333	153.167	observed	Humpback_Whale	Balaenopteridae	Baleen Whales	SSG vessels	seismic vessels	yes	Australia	Oceania
507	Dunlop, R.A., Noad, M.J., McCauley, R.D., Kniest, E., Slade, R., Paton, D. and Cato, D.H. (2017) 'The behavioural response of migrating humpback whales to a full seismic airgun array', Proceedings of the Royal Society B: Biological Sciences, 284(1869) Av	Peer-review	2017	2010-2019	-28.4333	153.167	observed	Humpback_Whale	Balaenopteridae	Baleen Whales	SSG vessels	seismic vessels	yes	Australia	Oceania
508	Dunlop, R.A., Noad, M.J., McCauley, R.D., Kniest, E., Slade, R., Paton, D. and Cato, D.H. (2018) 'A behavioural dose-response model for migrating humpback whales and seismic air gun noise', Marine Pollution Bulletin, 133, pp. 506-516. Available at: doi:1	Peer-review	2018	2010-2019	-28.4333	153.167	observed	Humpback_Whale	Balaenopteridae	Baleen Whales	SSG vessels	seismic vessels	yes	Australia	Oceania
513	Eickmeier, J. and Vallarta, J. (2023) 'Estimation of High-Frequency Auditory Masking in Beluga Whales by Commercial Vessels in Cook Inlet, Alaska', Transportation Research Record, 2677(1), pp. 959-967. Available at: doi:10.1177/03611981221103230	Peer-review	2023	2020-2023	60.5666	-151.713	predicted	Beluga	Monodontidae	Delphinids	C&P vessels	goods vessels	yes	United States	North America
515	Erbe, C. (2002) 'Underwater noise of whale-watching boats and potential effects on killer whales (Orcinus orca), based on an acoustic impact model', Marine Mammal Science, 18(2), pp. 394-418. Available at: doi:10.1111/j.1748-7692.2002.tb01045.x	Peer-review	2002	2000-2009	48.5271	-123.219	predicted	Killer_Whale	Delphinidae	Delphinids	recreational vessels	eco-tourism vessels	yes	Canada	North America
521	Feyrer, L.J., Stewart, M., Yeung, J., Soulier, C. and Whitehead, H. (2021) 'Origin and Persistence of Markings in a Long-Term Photo-Identification Dataset Reveal the Threat of Entanglement for Endangered Northern Bottlenose Whales (Hyperoodon ampullatus)	Peer-review	2021	2020-2023	43.75	-59	observed	Northern_Bottlenose_Whale	Ziphiidae	Beaked Whales	unspecified vessels	unspecified vessels	yes	Canada	North America
524	Fouda, L., Wingfield, J.E., Fandel, A.D., Garrod, A., Hodge, K.B., Rice, A.N. and Bailey, H. (2018) 'Dolphins simplify their vocal calls in response to increased ambient noise', Biology Letters, 14(10) Available at: doi:10.1098/rsbl.2018.0484	Peer-review	2018	2010-2019	38.3333	-74.6667	observed	Atlantic_Bottlenose_Dolphin	Delphinidae	Delphinids	unspecified vessels	large unspecified vessels	yes	United States	North America
525	Fournet, M.E.H., Matthews, L.P., Gabriele, C.M., Haver, S., Mellinger, D.K. and Klinck, H. (2018) 'Humpback whales Megaptera novaeangliae alter calling behavior in response to natural sounds and vessel noise', Marine Ecology Progress Series, 607, pp. 251	Peer-review	2018	2010-2019	58.5167	-135.958	observed	Humpback_Whale	Balaenopteridae	Baleen Whales	unspecified vessels	unspecified vessels	yes	United States	North America
529	Fulling, G.L., Jefferson, T.A., Fertl, D., Vega, J.C.S., Oedekoven, C.S., II and Kuczaj, S.A. (2017) 'Sperm whale (Physeter macrocephalus) collision with a research vessel: Accidental collision or deliberate ramming?', Aquatic Mammals, 43(4), pp. 421-429	Peer-review	2017	2010-2019	14.8625	145.071	observed	Sperm_Whale	Physeteridae	Sperm Whales	SSG vessels	cetacean research vessels	no	United States	North America
530	Fumagalli, M., Cesario, A., Costa, M., Harraway, J., Di Sciara, G.N. and Slooten, E. (2018) 'Behavioural responses of spinner dolphins to human interactions', Royal Society Open Science, 5(4) Available at: doi:10.1098/rsos.172044	Peer-review	2018	2010-2019	24.165	35.6825	observed	Spinner_Dolphin	Delphinidae	Delphinids	recreational vessels	eco-tourism vessels	yes	Egypt	Africa
531	Gabriele, C.M., Ponirakis, D.W., Clark, C.W., Womble, J.N. and Vanselow, P.B.S. (2018) 'Underwater Acoustic Ecology metrics in an Alaska Marine protected area reveal marine mammal communication masking and management alternatives', Frontiers in Marine Sc	Peer-review	2018	2010-2019	58.525	-136	predicted	Humpback_Whale	Balaenopteridae	Baleen Whales	unspecified vessels	large unspecified vessels	yes	United States	North America
532	Gannier, A. and Marty, G. (2015) 'Sperm whales ability to avoid approaching vessels is affected by sound reception in stratified waters', Marine Pollution Bulletin, 95(1), pp. 283-288. Available at: doi:10.1016/j.marpolbul.2015.03.029	Peer-review	2015	2010-2019	43.6622	8.26086	predicted	Sperm_Whale	Physeteridae	Sperm Whales	C&P vessels	ferries	yes	Italy	Europe
533	Gannier, A.J., Boyer, G. and Gannier, A.C. (2022) 'Recreational boating as a potential stressor of coastal striped dolphins in the northwestern Mediterranean Sea', Marine Pollution Bulletin, 185 Available at: doi:10.1016/j.marpolbul.2022.114222	Peer-review	2022	2020-2023	43.5853	7.21433	predicted	Striped_Dolphin	Delphinidae	Delphinids	unspecified vessels	small unspecified vessels	yes	France	Europe
535	Gende, S., Hendrix, A.N. and Schmidt, J. (2018) 'Somewhere between acceptable and sustainable: When do impacts to resources become too large in protected areas?', Biological Conservation, 223, pp. 138-146. Available at: doi:10.1016/j.biocon.2018.04.038	Peer-review	2018	2010-2019	58.6747	-136.109	predicted	Humpback_Whale	Balaenopteridae	Baleen Whales	C&P vessels	cruise ships	yes	United States	North America
536	Gervaise, C., Simard, Y., Roy, N., Kinda, B. and Ménard, N. (2012) 'Shipping noise in whale habitat: Characteristics, sources, budget, and impact on belugas in Saguenay-St. Lawrence Marine Park hub', Journal of the Acoustical Society of America, 132(1),	Peer-review	2012	2010-2019	48.1255	-69.6951	predicted	Beluga	Monodontidae	Delphinids	C&P vessels	ferries	yes	Canada	North America
536	Gervaise, C., Simard, Y., Roy, N., Kinda, B. and Ménard, N. (2012) 'Shipping noise in whale habitat: Characteristics, sources, budget, and impact on belugas in Saguenay-St. Lawrence Marine Park hub', Journal of the Acoustical Society of America, 132(1),	Peer-review	2012	2010-2019	48.1255	-69.6951	predicted	Beluga	Monodontidae	Delphinids	recreational vessels	eco-tourism vessels	yes	Canada	North America
540	Gospi?, N.R. and Picciulin, M. (2016) 'Changes in whistle structure of resident bottlenose dolphins in relation to underwater noise and boat traffic', Marine Pollution Bulletin, 105(1), pp. 193-198. Available at: doi:10.1016/j.marpolbul.2016.02.030	Peer-review	2016	2010-2019	44.5185	14.5996	observed	Atlantic_Bottlenose_Dolphin	Delphinidae	Delphinids	unspecified vessels	unspecified vessels	yes	Croatia	Europe
544	Groch, K.R., Díaz-Delgado, J., Marcondes, M.C.C., Colosio, A.C., Santos-Neto, E.B., Carvalho, V.L., Boos, G.S., De Meirelles, A.C.O., da Cunha Ramos, H.G., Guimarães, J.P., Borges, J.C.G., Vergara-Parente, J.E., Leger, J.A.S., Fernández, A. and Catão	Peer-review	2018	2010-2019	-9.8601	-36.5203	observed	Humpback_Whale	Balaenopteridae	Baleen Whales	unspecified vessels	unspecified vessels	yes	Brazil	South America
546	Guilpin, M., Lesage, V., McQuinn, I., Brosset, P., Doniol-Valcroze, T., Jeanniard-du-Dot, T. and Winkler, G. (2020) 'Repeated Vessel Interactions and Climate- or Fishery-Driven Changes in Prey Density Limit Energy Acquisition by Foraging Blue Whales', Fr	Peer-review	2020	2020-2023	49.662	-66.2863	predicted	Blue_Whale	Balaenopteridae	Baleen Whales	unspecified vessels	unspecified vessels	yes	Canada	North America
549	Halliday, W.D., Insley, S.J., Hilliard, R.C., de Jong, T. and Pine, M.K. (2017) 'Potential impacts of shipping noise on marine mammals in the western Canadian Arctic', Marine Pollution Bulletin, 123(1), pp. 73-82. Available at: doi:10.1016/j.marpolbul.20	Peer-review	2017	2010-2019	70.9064	-128.449	predicted	Cetaceans	Cetaceans	Cetaceans	SSG vessels	icebreakers	yes	Canada	North America
549	Halliday, W.D., Insley, S.J., Hilliard, R.C., de Jong, T. and Pine, M.K. (2017) 'Potential impacts of shipping noise on marine mammals in the western Canadian Arctic', Marine Pollution Bulletin, 123(1), pp. 73-82. Available at: doi:10.1016/j.marpolbul.20	Peer-review	2017	2010-2019	70.9064	-128.449	predicted	Cetaceans	Cetaceans	Cetaceans	C&P vessels	tankers	yes	Canada	North America
556	Hatch, L.T., Clark, C.W., Van Parijs, S.M., Frankel, A.S. and Ponirakis, D.W. (2012) 'Quantifying Loss of Acoustic Communication Space for Right Whales in and around a U.S. National Marine Sanctuary', Conservation Biology, 26(6), pp. 983-994. Available a	Peer-review	2012	2010-2019	42.4	-70.5	predicted	North_Atlantic_Right_Whale	Balaenidae	Baleen Whales	unspecified vessels	large unspecified vessels	yes	United States	North America
557	Heenehan, H.L., Van Parijs, S.M., Bejder, L., Tyne, J.A. and Johnston, D.W. (2017) 'Differential effects of human activity on Hawaiian spinner dolphins in their resting bays', Global Ecology and Conservation, 10, pp. 60-69. Available at: doi:10.1016/j.ge	Peer-review	2017	2010-2019	19.4703	-155.944	observed	Spinner_Dolphin	Delphinidae	Delphinids	unspecified vessels	small unspecified vessels	no	United States	North America
557	Heenehan, H.L., Van Parijs, S.M., Bejder, L., Tyne, J.A. and Johnston, D.W. (2017) 'Differential effects of human activity on Hawaiian spinner dolphins in their resting bays', Global Ecology and Conservation, 10, pp. 60-69. Available at: doi:10.1016/j.ge	Peer-review	2017	2010-2019	19.7135	-156.058	observed	Spinner_Dolphin	Delphinidae	Delphinids	unspecified vessels	small unspecified vessels	yes	United States	North America
558	Heenehan, H.L., Van Parijs, S.M., Bejder, L., Tyne, J.A. and Johnston, D.W. (2017) 'Using acoustics to prioritize management decisions to protect coastal dolphins: A case study using Hawaiian spinner dolphins', Marine Policy, 75, pp. 84-90. Available at:	Peer-review	2017	2010-2019	19.4703	-155.944	observed	Spinner_Dolphin	Delphinidae	Delphinids	unspecified vessels	small unspecified vessels	no	United States	North America
558	Heenehan, H.L., Van Parijs, S.M., Bejder, L., Tyne, J.A. and Johnston, D.W. (2017) 'Using acoustics to prioritize management decisions to protect coastal dolphins: A case study using Hawaiian spinner dolphins', Marine Policy, 75, pp. 84-90. Available at:	Peer-review	2017	2010-2019	19.7135	-156.058	observed	Spinner_Dolphin	Delphinidae	Delphinids	unspecified vessels	small unspecified vessels	yes	United States	North America
560	Heiler, J., Elwen, S.H., Kriesell, H.J. and Gridley, T. (2016) 'Changes in bottlenose dolphin whistle parameters related to vessel presence, surface behaviour and group composition', Animal Behaviour, 117, pp. 167-177. Available at: doi:10.1016/j.anbehav	Peer-review	2016	2010-2019	-22.9119	14.4802	observed	Atlantic_Bottlenose_Dolphin	Delphinidae	Delphinids	unspecified vessels	small unspecified vessels	yes	Namibia	Africa
560	Heiler, J., Elwen, S.H., Kriesell, H.J. and Gridley, T. (2016) 'Changes in bottlenose dolphin whistle parameters related to vessel presence, surface behaviour and group composition', Animal Behaviour, 117, pp. 167-177. Available at: doi:10.1016/j.anbehav	Peer-review	2016	2010-2019	-22.9119	14.4802	observed	Atlantic_Bottlenose_Dolphin	Delphinidae	Delphinids	recreational vessels	eco-tourism vessels	yes	Namibia	Africa
564	Herr, H., Burkhardt-Holm, P., Heyer, K., Siebert, U. and Selling, J. (2020) 'Injuries, malformations, and epidermal conditions in cetaceans of the strait of gibraltar', Aquatic Mammals, 46(2), pp. 215-235. Available at: doi:10.1578/AM.46.2.2020.215	Peer-review	2020	2020-2023	35.8375	-5.51583	observed	Common_Dolphin	Delphinidae	Delphinids	unspecified vessels	unspecified vessels	yes	Morocco	Africa
564	Herr, H., Burkhardt-Holm, P., Heyer, K., Siebert, U. and Selling, J. (2020) 'Injuries, malformations, and epidermal conditions in cetaceans of the strait of gibraltar', Aquatic Mammals, 46(2), pp. 215-235. Available at: doi:10.1578/AM.46.2.2020.215	Peer-review	2020	2020-2023	35.8375	-5.51583	observed	Pilot_Whales	Delphinidae	Delphinids	unspecified vessels	unspecified vessels	yes	Morocco	Africa
564	Herr, H., Burkhardt-Holm, P., Heyer, K., Siebert, U. and Selling, J. (2020) 'Injuries, malformations, and epidermal conditions in cetaceans of the strait of gibraltar', Aquatic Mammals, 46(2), pp. 215-235. Available at: doi:10.1578/AM.46.2.2020.215	Peer-review	2020	2020-2023	35.8375	-5.51583	observed	Sperm_Whale	Physeteridae	Sperm Whales	unspecified vessels	unspecified vessels	yes	Morocco	Africa
566	Holt, M.M., Noren, D.P. and Emmons, C.K. (2012) 'Does vessel noise affect the use of sound by foraging Orcinus orca (killer whales)?', Advances in experimental medicine and biology, 730, pp. 327-330. Available at: doi:10.1007/978-1-4419-7311-5_73	Conference	2012	2010-2019	48.5915	-123.05	observed	Killer_Whale	Delphinidae	Delphinids	unspecified vessels	unspecified vessels	yes	United States	North America
567	Holt, M.M., Noren, D.P., Veirs, V., Emmons, C.K. and Veirs, S. (2009) 'Speaking up: Killer whales (Orcinus orca) increase their call amplitude in response to vessel noise', Journal of the Acoustical Society of America, 125(1), pp. EL27-EL32. Available at	Peer-review	2009	2000-2009	48.5915	-123.05	observed	Killer_Whale	Delphinidae	Delphinids	unspecified vessels	unspecified vessels	yes	United States	North America
568	Holt, M.M., Tennessen, J.B., Hanson, M.B., Emmons, C.K., Giles, D.A., Hogan, J.T. and Ford, M.J. (2021) 'Vessels and their sounds reduce prey capture effort by endangered killer whales (Orcinus orca)', Marine Environmental Research, 170 Available at: doi	Peer-review	2021	2020-2023	48.5915	-123.05	observed	Killer_Whale	Delphinidae	Delphinids	fishing vessels	fishing vessels	yes	United States	North America
568	Holt, M.M., Tennessen, J.B., Hanson, M.B., Emmons, C.K., Giles, D.A., Hogan, J.T. and Ford, M.J. (2021) 'Vessels and their sounds reduce prey capture effort by endangered killer whales (Orcinus orca)', Marine Environmental Research, 170 Available at: doi	Peer-review	2021	2020-2023	48.5915	-123.05	observed	Killer_Whale	Delphinidae	Delphinids	unspecified vessels	unspecified vessels	yes	United States	North America
569	Holt, M.M., Tennessen, J.B., Ward, E.J., Hanson, M.B., Emmons, C.K., Giles, D.A. and Hogan, J.T. (2021) 'Effects of Vessel Distance and Sex on the Behavior of Endangered Killer Whales', Frontiers in Marine Science, 7 Available at: doi:10.3389/fmars.2020.	Peer-review	2021	2020-2023	48.5915	-123.05	observed	Killer_Whale	Delphinidae	Delphinids	unspecified vessels	unspecified vessels	yes	United States	North America
570	Hu, W.-C., Siddagangaiah, S., Chen, C.-F. and Pieretti, N. (2022) 'Impact of Vessel Transit on Vocalizations of the Taiwanese Humpback Dolphin', Diversity, 14(6) Available at: doi:10.3390/d14060426	Peer-review	2022	2020-2023	24.5637	120.618	observed	Indo-Pacific_Humpback_Dolphin	Delphinidae	Delphinids	unspecified vessels	large unspecified vessels	yes	Taiwan	Asia
572	IJsseldijk, L.L., Leopold, M.F., Begeman, L., Kik, M.J.L., Wiersma, L., Morell, M., Bravo Rebolledo, E.L., Jauniaux, T., Heesterbeek, H. and Gröne, A. (2022) 'Pathological findings in stranded harbor porpoises (Phocoena phocoena) with special focus on a	Peer-review	2022	2020-2023	52.2888	4.54227	observed	Harbour_Porpoise	Phocoenidae	Porpoises	unspecified vessels	unspecified vessels	yes	Netherlands	Europe
580	Jiang, Y., Zhang, X., Yang, Z., Jaaman, S.A., Xu, Q., Muda, A.M. and Muhamad, H.M. (2019) 'Preliminary analysis of echolocation signals produced by fleeing Irrawaddy dolphins (Orcaella brevirostris)', Acta Oceanologica Sinica, 38(1), pp. 85-89. Available	Peer-review	2019	2010-2019	115.185	5.51583	observed	Irrawaddy_Dolphin	Delphinidae	Delphinids	fishing vessels	fishing vessels	yes	international	International
581	John Richardson, W., Fraker, M.A., Würsig, B. and Wells, R.S. (1985) 'Behaviour of Bowhead Whales Balaena mysticetus summering in the Beaufort Sea: Reactions to industrial activities', Biological Conservation, 32(3), pp. 195-230. Available at: doi:10.10	Peer-review	1985	1980-1989	70	-135.5	observed	Bowhead_Whale	Balaenidae	Baleen Whales	SSG vessels	supply vessels	yes	Canada	North America
581	John Richardson, W., Fraker, M.A., Würsig, B. and Wells, R.S. (1985) 'Behaviour of Bowhead Whales Balaena mysticetus summering in the Beaufort Sea: Reactions to industrial activities', Biological Conservation, 32(3), pp. 195-230. Available at: doi:10.10	Peer-review	1985	1980-1989	70	-135.5	observed	Bowhead_Whale	Balaenidae	Baleen Whales	recreational vessels	motorboats	yes	Canada	North America
581	John Richardson, W., Fraker, M.A., Würsig, B. and Wells, R.S. (1985) 'Behaviour of Bowhead Whales Balaena mysticetus summering in the Beaufort Sea: Reactions to industrial activities', Biological Conservation, 32(3), pp. 195-230. Available at: doi:10.10	Peer-review	1985	1980-1989	70	-135.5	observed	Bowhead_Whale	Balaenidae	Baleen Whales	SSG vessels	seismic vessels	yes	Canada	North America
588	Kassamali-Fox, A., Christiansen, F., May-Collado, L.J., Ramos, E.A. and Kaplin, B.A. (2020) 'Tour boats affect the activity patterns of bottlenose dolphins (Tursiops truncatus) in Bocas del Toro, Panama', PeerJ, 8 Available at: doi:10.7717/peerj.8804	Peer-review	2020	2020-2023	9.22435	-82.2407	observed	Atlantic_Bottlenose_Dolphin	Delphinidae	Delphinids	recreational vessels	eco-tourism vessels	yes	Panama	North America
590	Keen, E.M., Scales, K.L., Rone, B.K., Hazen, E.L., Falcone, E.A. and Schorr, G.S. (2019) 'Night and Day: Diel Differences in Ship Strike Risk for Fin Whales (Balaenoptera physalus) in the California Current System', Frontiers in Marine Science, 6 Availab	Peer-review	2019	2010-2019	37.5	-122.5	predicted	Fin_Whale	Balaenopteridae	Baleen Whales	unspecified vessels	large unspecified vessels	yes	United States	North America
591	Kemper, C.M., Flaherty, A., Gibbs, S.E., Hill, M., Long, M. and Byard, R.W. (2005) 'Cetacean captures, strandings & mortalities in South Australia 1881-2000, with special reference to human interactions', Australian Mammalogy, 27(1), pp. 37-47. Available	Peer-review	2005	2000-2009	-31.4457	132.539	observed	Common_Dolphin	Delphinidae	Delphinids	unspecified vessels	unspecified vessels	yes	Australia	Oceania
591	Kemper, C.M., Flaherty, A., Gibbs, S.E., Hill, M., Long, M. and Byard, R.W. (2005) 'Cetacean captures, strandings & mortalities in South Australia 1881-2000, with special reference to human interactions', Australian Mammalogy, 27(1), pp. 37-47. Available	Peer-review	2005	2000-2009	-31.4457	132.539	observed	Indo-Pacific_Bottlenose_Dolphin	Delphinidae	Delphinids	unspecified vessels	unspecified vessels	yes	Australia	Oceania
591	Kemper, C.M., Flaherty, A., Gibbs, S.E., Hill, M., Long, M. and Byard, R.W. (2005) 'Cetacean captures, strandings & mortalities in South Australia 1881-2000, with special reference to human interactions', Australian Mammalogy, 27(1), pp. 37-47. Available	Peer-review	2005	2000-2009	-31.4457	132.539	observed	Southern_Right_Whale	Balaenidae	Baleen Whales	unspecified vessels	unspecified vessels	yes	Australia	Oceania
593	Kochanowicz, Z., Dawson, J., Halliday, W.D., Sawada, M., Copland, L., Carter, N.A., Nicoll, A., Ferguson, S.H., Heide-Jørgensen, M.P., Marcoux, M., Watt, C. and Yurkowski, D.J. (2021) 'Using western science and Inuit knowledge to model ship-source noise	Peer-review	2021	2020-2023	74.25	-80	predicted	Beluga	Monodontidae	Delphinids	C&P vessels	goods vessels	yes	Canada	North America
593	Kochanowicz, Z., Dawson, J., Halliday, W.D., Sawada, M., Copland, L., Carter, N.A., Nicoll, A., Ferguson, S.H., Heide-Jørgensen, M.P., Marcoux, M., Watt, C. and Yurkowski, D.J. (2021) 'Using western science and Inuit knowledge to model ship-source noise	Peer-review	2021	2020-2023	74.25	-80	predicted	Beluga	Monodontidae	Delphinids	C&P vessels	cruise ships	yes	Canada	North America
593	Kochanowicz, Z., Dawson, J., Halliday, W.D., Sawada, M., Copland, L., Carter, N.A., Nicoll, A., Ferguson, S.H., Heide-Jørgensen, M.P., Marcoux, M., Watt, C. and Yurkowski, D.J. (2021) 'Using western science and Inuit knowledge to model ship-source noise	Peer-review	2021	2020-2023	74.25	-80	predicted	Beluga	Monodontidae	Delphinids	SSG vessels	icebreakers	yes	Canada	North America
593	Kochanowicz, Z., Dawson, J., Halliday, W.D., Sawada, M., Copland, L., Carter, N.A., Nicoll, A., Ferguson, S.H., Heide-Jørgensen, M.P., Marcoux, M., Watt, C. and Yurkowski, D.J. (2021) 'Using western science and Inuit knowledge to model ship-source noise	Peer-review	2021	2020-2023	74.25	-80	predicted	Beluga	Monodontidae	Delphinids	C&P vessels	tankers	yes	Canada	North America
593	Kochanowicz, Z., Dawson, J., Halliday, W.D., Sawada, M., Copland, L., Carter, N.A., Nicoll, A., Ferguson, S.H., Heide-Jørgensen, M.P., Marcoux, M., Watt, C. and Yurkowski, D.J. (2021) 'Using western science and Inuit knowledge to model ship-source noise	Peer-review	2021	2020-2023	74.25	-80	predicted	Bowhead_Whale	Balaenidae	Baleen Whales	C&P vessels	goods vessels	yes	Canada	North America
593	Kochanowicz, Z., Dawson, J., Halliday, W.D., Sawada, M., Copland, L., Carter, N.A., Nicoll, A., Ferguson, S.H., Heide-Jørgensen, M.P., Marcoux, M., Watt, C. and Yurkowski, D.J. (2021) 'Using western science and Inuit knowledge to model ship-source noise	Peer-review	2021	2020-2023	74.25	-80	predicted	Bowhead_Whale	Balaenidae	Baleen Whales	C&P vessels	cruise ships	yes	Canada	North America
593	Kochanowicz, Z., Dawson, J., Halliday, W.D., Sawada, M., Copland, L., Carter, N.A., Nicoll, A., Ferguson, S.H., Heide-Jørgensen, M.P., Marcoux, M., Watt, C. and Yurkowski, D.J. (2021) 'Using western science and Inuit knowledge to model ship-source noise	Peer-review	2021	2020-2023	74.25	-80	predicted	Bowhead_Whale	Balaenidae	Baleen Whales	SSG vessels	icebreakers	yes	Canada	North America
593	Kochanowicz, Z., Dawson, J., Halliday, W.D., Sawada, M., Copland, L., Carter, N.A., Nicoll, A., Ferguson, S.H., Heide-Jørgensen, M.P., Marcoux, M., Watt, C. and Yurkowski, D.J. (2021) 'Using western science and Inuit knowledge to model ship-source noise	Peer-review	2021	2020-2023	74.25	-80	predicted	Bowhead_Whale	Balaenidae	Baleen Whales	C&P vessels	tankers	yes	Canada	North America
593	Kochanowicz, Z., Dawson, J., Halliday, W.D., Sawada, M., Copland, L., Carter, N.A., Nicoll, A., Ferguson, S.H., Heide-Jørgensen, M.P., Marcoux, M., Watt, C. and Yurkowski, D.J. (2021) 'Using western science and Inuit knowledge to model ship-source noise	Peer-review	2021	2020-2023	74.25	-80	predicted	Narwhal	Monodontidae	Delphinids	C&P vessels	goods vessels	yes	Canada	North America
593	Kochanowicz, Z., Dawson, J., Halliday, W.D., Sawada, M., Copland, L., Carter, N.A., Nicoll, A., Ferguson, S.H., Heide-Jørgensen, M.P., Marcoux, M., Watt, C. and Yurkowski, D.J. (2021) 'Using western science and Inuit knowledge to model ship-source noise	Peer-review	2021	2020-2023	74.25	-80	predicted	Narwhal	Monodontidae	Delphinids	C&P vessels	cruise ships	yes	Canada	North America
593	Kochanowicz, Z., Dawson, J., Halliday, W.D., Sawada, M., Copland, L., Carter, N.A., Nicoll, A., Ferguson, S.H., Heide-Jørgensen, M.P., Marcoux, M., Watt, C. and Yurkowski, D.J. (2021) 'Using western science and Inuit knowledge to model ship-source noise	Peer-review	2021	2020-2023	74.25	-80	predicted	Narwhal	Monodontidae	Delphinids	SSG vessels	icebreakers	yes	Canada	North America
593	Kochanowicz, Z., Dawson, J., Halliday, W.D., Sawada, M., Copland, L., Carter, N.A., Nicoll, A., Ferguson, S.H., Heide-Jørgensen, M.P., Marcoux, M., Watt, C. and Yurkowski, D.J. (2021) 'Using western science and Inuit knowledge to model ship-source noise	Peer-review	2021	2020-2023	74.25	-80	predicted	Narwhal	Monodontidae	Delphinids	C&P vessels	tankers	yes	Canada	North America
594	Kot, B.C.W., Ho, H.H.N., Martelli, P., Churgin, S.M., Fernando, N., Lee, F.K., Tsui, H.C.L. and Chung, T.Y.T. (2022) 'An Indo-Pacific humpback dolphin (Sousa chinensis) severely injured by vessel collision: live rescue at sea, clinical care, and postmort	Peer-review	2022	2020-2023	22.25	113.833	observed	Indo-Pacific_Humpback_Dolphin	Delphinidae	Delphinids	unspecified vessels	unspecified vessels	yes	China	Asia
596	Kremser, U., Klemm, P. and Kötz, W.-D. (2005) 'Estimating the risk of temporary acoustic threshold shift, caused by hydroacoustic devices, in whales in the Southern Ocean', Antarctic Science, 17(1), pp. 03-Oct. Available at: doi:10.1017/S0954102005002361	Peer-review	2005	2000-2009	NA	NA	predicted	Beaked_Whales	Ziphiidae	Beaked Whales	fishing vessels	fishing vessels	yes	NA	NA
596	Kremser, U., Klemm, P. and Kötz, W.-D. (2005) 'Estimating the risk of temporary acoustic threshold shift, caused by hydroacoustic devices, in whales in the Southern Ocean', Antarctic Science, 17(1), pp. 03-Oct. Available at: doi:10.1017/S0954102005002361	Peer-review	2005	2000-2009	NA	NA	predicted	Blue_Whale	Balaenopteridae	Baleen Whales	fishing vessels	fishing vessels	yes	NA	NA
596	Kremser, U., Klemm, P. and Kötz, W.-D. (2005) 'Estimating the risk of temporary acoustic threshold shift, caused by hydroacoustic devices, in whales in the Southern Ocean', Antarctic Science, 17(1), pp. 03-Oct. Available at: doi:10.1017/S0954102005002361	Peer-review	2005	2000-2009	NA	NA	predicted	Sperm_Whale	Physeteridae	Sperm Whales	fishing vessels	fishing vessels	yes	NA	NA
600	La Manna, G., Manghi, M., Pavan, G., Lo Mascolo, F. and Sarà, G. (2013) 'Behavioural strategy of common bottlenose dolphins (Tursiops truncatus) in response to different kinds of boats in the waters of Lampedusa Island (Italy)', Aquatic Conservation: Ma	Peer-review	2013	2010-2019	35.5456	12.5564	observed	Atlantic_Bottlenose_Dolphin	Delphinidae	Delphinids	recreational vessels	motorboats	yes	Italy	Europe
600	La Manna, G., Manghi, M., Pavan, G., Lo Mascolo, F. and Sarà, G. (2013) 'Behavioural strategy of common bottlenose dolphins (Tursiops truncatus) in response to different kinds of boats in the waters of Lampedusa Island (Italy)', Aquatic Conservation: Ma	Peer-review	2013	2010-2019	35.5456	12.5564	observed	Atlantic_Bottlenose_Dolphin	Delphinidae	Delphinids	fishing vessels	fishing vessels	yes	Italy	Europe
601	La Manna, G., Rako-Gospi?, N., Sarà, G., Gatti, F., Bonizzoni, S. and Ceccherelli, G. (2020) 'Whistle variation in Mediterranean common bottlenose dolphin: The role of geographical, anthropogenic, social, and behavioral factors', Ecology and Evolution,	Peer-review	2020	2020-2023	44.6831	14.5978	observed	Atlantic_Bottlenose_Dolphin	Delphinidae	Delphinids	unspecified vessels	unspecified vessels	yes	Croatia	Europe
601	La Manna, G., Rako-Gospi?, N., Sarà, G., Gatti, F., Bonizzoni, S. and Ceccherelli, G. (2020) 'Whistle variation in Mediterranean common bottlenose dolphin: The role of geographical, anthropogenic, social, and behavioral factors', Ecology and Evolution,	Peer-review	2020	2020-2023	40.5333	8.26667	observed	Atlantic_Bottlenose_Dolphin	Delphinidae	Delphinids	unspecified vessels	unspecified vessels	yes	Italy	Europe
603	Lazcano-Pacheco, C., Onofre-Díaz, M.A., Meza-Yañez, R., Llamas-González, M., Bautista-Moreno, L.M., Olivos-Ortiz, A. and Ortega-Ortiz, C.D. (2022) 'Cetacean Mortality Related to Ship Traffic in the Mexican Central Pacific', Aquatic Mammals, 48(6), pp.	Peer-review	2022	2020-2023	19.1164	-104.332	observed	Blue_Whale	Balaenopteridae	Baleen Whales	C&P vessels	goods vessels	yes	Mexico	North America
603	Lazcano-Pacheco, C., Onofre-Díaz, M.A., Meza-Yañez, R., Llamas-González, M., Bautista-Moreno, L.M., Olivos-Ortiz, A. and Ortega-Ortiz, C.D. (2022) 'Cetacean Mortality Related to Ship Traffic in the Mexican Central Pacific', Aquatic Mammals, 48(6), pp.	Peer-review	2022	2020-2023	19.1164	-104.332	observed	Bryde's_Whale	Balaenopteridae	Baleen Whales	unspecified vessels	unspecified vessels	yes	Mexico	North America
603	Lazcano-Pacheco, C., Onofre-Díaz, M.A., Meza-Yañez, R., Llamas-González, M., Bautista-Moreno, L.M., Olivos-Ortiz, A. and Ortega-Ortiz, C.D. (2022) 'Cetacean Mortality Related to Ship Traffic in the Mexican Central Pacific', Aquatic Mammals, 48(6), pp.	Peer-review	2022	2020-2023	19.1164	-104.332	observed	Humpback_Whale	Balaenopteridae	Baleen Whales	fishing vessels	fishing vessels	yes	Mexico	North America
603	Lazcano-Pacheco, C., Onofre-Díaz, M.A., Meza-Yañez, R., Llamas-González, M., Bautista-Moreno, L.M., Olivos-Ortiz, A. and Ortega-Ortiz, C.D. (2022) 'Cetacean Mortality Related to Ship Traffic in the Mexican Central Pacific', Aquatic Mammals, 48(6), pp.	Peer-review	2022	2020-2023	19.1164	-104.332	observed	Humpback_Whale	Balaenopteridae	Baleen Whales	unspecified vessels	unspecified vessels	yes	Mexico	North America
603	Lazcano-Pacheco, C., Onofre-Díaz, M.A., Meza-Yañez, R., Llamas-González, M., Bautista-Moreno, L.M., Olivos-Ortiz, A. and Ortega-Ortiz, C.D. (2022) 'Cetacean Mortality Related to Ship Traffic in the Mexican Central Pacific', Aquatic Mammals, 48(6), pp.	Peer-review	2022	2020-2023	19.1164	-104.332	observed	Pantropical_Spotted_Dolphin	Delphinidae	Delphinids	C&P vessels	tankers	yes	Mexico	North America
603	Lazcano-Pacheco, C., Onofre-Díaz, M.A., Meza-Yañez, R., Llamas-González, M., Bautista-Moreno, L.M., Olivos-Ortiz, A. and Ortega-Ortiz, C.D. (2022) 'Cetacean Mortality Related to Ship Traffic in the Mexican Central Pacific', Aquatic Mammals, 48(6), pp.	Peer-review	2022	2020-2023	19.1164	-104.332	observed	Pantropical_Spotted_Dolphin	Delphinidae	Delphinids	unspecified vessels	unspecified vessels	yes	Mexico	North America
608	Lowe, C.L., Hunt, K.E., Robbins, J., Seton, R.E., Rogers, M., Gabriele, C.M., Neilson, J.L., Landry, S., Teerlink, S.S. and Buck, C.L. (2021) 'Patterns of cortisol and corticosterone concentrations in humpback whale (Megaptera novaeangliae) baleen are as	Peer-review	2021	2020-2023	59.6292	-150.774	observed	Humpback_Whale	Balaenopteridae	Baleen Whales	unspecified vessels	unspecified vessels	yes	United States	North America
609	Lu, Y., Liu, G., Cheung, W.W.L., Xian, Y., Chen, W. and Yu, D. (2023) 'Anthropogenic footprints are invading global habitats of Indo-Pacific humpback dolphins', Geography and Sustainability, 4(1), pp. 58-69. Available at: doi:10.1016/j.geosus.2022.12.001	Peer-review	2023	2020-2023	21.8929	91.0332	predicted	Indian_Ocean_Humpback_Dolphin	Delphinidae	Delphinids	unspecified vessels	large unspecified vessels	yes	Bangladesh	Asia
609	Lu, Y., Liu, G., Cheung, W.W.L., Xian, Y., Chen, W. and Yu, D. (2023) 'Anthropogenic footprints are invading global habitats of Indo-Pacific humpback dolphins', Geography and Sustainability, 4(1), pp. 58-69. Available at: doi:10.1016/j.geosus.2022.12.001	Peer-review	2023	2020-2023	12.2468	100.639	predicted	Indian_Ocean_Humpback_Dolphin	Delphinidae	Delphinids	unspecified vessels	large unspecified vessels	yes	Thailand	Asia
609	Lu, Y., Liu, G., Cheung, W.W.L., Xian, Y., Chen, W. and Yu, D. (2023) 'Anthropogenic footprints are invading global habitats of Indo-Pacific humpback dolphins', Geography and Sustainability, 4(1), pp. 58-69. Available at: doi:10.1016/j.geosus.2022.12.001	Peer-review	2023	2020-2023	15.0661	109.04	predicted	Indian_Ocean_Humpback_Dolphin	Delphinidae	Delphinids	unspecified vessels	large unspecified vessels	yes	Vietnam	Asia
609	Lu, Y., Liu, G., Cheung, W.W.L., Xian, Y., Chen, W. and Yu, D. (2023) 'Anthropogenic footprints are invading global habitats of Indo-Pacific humpback dolphins', Geography and Sustainability, 4(1), pp. 58-69. Available at: doi:10.1016/j.geosus.2022.12.001	Peer-review	2023	2020-2023	21.8041	113.411	predicted	Indian_Ocean_Humpback_Dolphin	Delphinidae	Delphinids	unspecified vessels	large unspecified vessels	yes	China	Asia
616	Marcotte, D., Hung, S.K. and Caquard, S. (2015) 'Mapping cumulative impacts on Hong Kong's pink dolphin population', Ocean and Coastal Management, 109, pp. 51-63. Available at: doi:10.1016/j.ocecoaman.2015.02.002	Peer-review	2015	2010-2019	22.3435	113.938	predicted	Indo-Pacific_Humpback_Dolphin	Delphinidae	Delphinids	C&P vessels	ferries	yes	China	Asia
617	Marega-Imamura, M., de Carvalho, G.H., Le Pendu, Y., da Silva, P.S. and Schiavetti, A. (2018) 'Behavioral responses of sotalia guianensis (Cetartiodactyla, delphinidae) to boat approaches in Northeast Brazil', Latin American Journal of Aquatic Research,	Peer-review	2018	2010-2019	-14.8083	-39.0329	observed	Guiana_Dolphin	Delphinidae	Delphinids	recreational vessels	motorboats	yes	Brazil	South America
619	Marley, S.A., Salgado Kent, C.P. and Erbe, C. (2017) 'Occupancy of bottlenose dolphins (Tursiops aduncus) in relation to vessel traffic, dredging, and environmental variables within a highly urbanised estuary', Hydrobiologia, 792(1), pp. 243-263. Availab	Peer-review	2017	2010-2019	-32.0574	115.728	observed	Indo-Pacific_Bottlenose_Dolphin	Delphinidae	Delphinids	unspecified vessels	unspecified vessels	yes	Australia	Oceania
620	McCordic, J.A. (2021) 'The Impact of Vessels on Humpback Whale Behavior: The Benefit of Added Whale Watching Guidelines', Frontiers in Marine Science, 8 Available at: doi:10.3389/fmars.2021.601433	Peer-review	2021	2020-2023	20.7	-156.5	observed	Humpback_Whale	Balaenopteridae	Baleen Whales	unspecified vessels	small unspecified vessels	yes	United States	North America
621	McGuire, T.L., Stephens, A.D., McClung, J.R., Garner, C., Burek-Huntington, K.A., Goertz, C.E.C., Shelden, K.E.W., O’Corry-Crowe, G., Himes Boor, G.K. and Wright, B. (2020) 'Anthropogenic scarring in long-term photo-identification records of cook inlet	Peer-review	2020	2020-2023	60.6319	-151.668	observed	Beluga	Monodontidae	Delphinids	unspecified vessels	unspecified vessels	yes	United States	North America
622	Mel Cosentino, A. (2016) 'Effects of whale-watching vessels on adult male sperm whales off Andenes, Norway', Tourism in Marine Environments, 11(4), pp. 215-227. Available at: doi:10.3727/154427316X14580612748560	Peer-review	2016	2010-2019	69.325	15.75	observed	Sperm_Whale	Physeteridae	Sperm Whales	recreational vessels	eco-tourism vessels	yes	Norway	Europe
623	Melcón, M.L., Cummins, A.J., Kerosky, S.M., Roche, L.K., Wiggins, S.M. and Hildebrand, J.A. (2012) 'Blue whales respond to anthropogenic noise', PLoS ONE, 7(2) Available at: doi:10.1371/journal.pone.0032681	Peer-review	2012	2010-2019	33.3667	-118.567	observed	Blue_Whale	Balaenopteridae	Baleen Whales	unspecified vessels	large unspecified vessels	yes	United States	North America
627	Monnahan, C.C., Branch, T.A. and Punt, A.E. (2015) 'Do ship strikes threaten the recovery of endangered eastern North Pacific blue whales?', Marine Mammal Science, 31(1), pp. 279-297. Available at: doi:10.1111/mms.12157	Peer-review	2015	2010-2019	49.9377	-146.625	predicted	Blue_Whale	Balaenopteridae	Baleen Whales	unspecified vessels	unspecified vessels	no	international	International
628	Murray, C.C., Hannah, L.C., Doniol-Valcroze, T., Wright, B.M., Stredulinsky, E.H., Nelson, J.C., Locke, A. and Lacy, R.C. (2021) 'A cumulative effects model for population trajectories of resident killer whales in the Northeast Pacific', Biological Conse	Peer-review	2021	2020-2023	48.7988	-126.25	predicted	Killer_Whale	Delphinidae	Delphinids	unspecified vessels	unspecified vessels	yes	Canada	North America
629	New, L., Lusseau, D. and Harcourt, R. (2020) 'Dolphins and Boats: When Is a Disturbance, Disturbing?', Frontiers in Marine Science, 7 Available at: doi:10.3389/fmars.2020.00353	Peer-review	2020	2020-2023	-45.2601	166.852	predicted	Atlantic_Bottlenose_Dolphin	Delphinidae	Delphinids	recreational vessels	eco-tourism vessels	yes	New Zealand	Oceania
629	New, L., Lusseau, D. and Harcourt, R. (2020) 'Dolphins and Boats: When Is a Disturbance, Disturbing?', Frontiers in Marine Science, 7 Available at: doi:10.3389/fmars.2020.00353	Peer-review	2020	2020-2023	27.3907	-82.601	predicted	Atlantic_Bottlenose_Dolphin	Delphinidae	Delphinids	recreational vessels	eco-tourism vessels	yes	United States	North America
629	New, L., Lusseau, D. and Harcourt, R. (2020) 'Dolphins and Boats: When Is a Disturbance, Disturbing?', Frontiers in Marine Science, 7 Available at: doi:10.3389/fmars.2020.00353	Peer-review	2020	2020-2023	-29.9246	31.0646	predicted	Indo-Pacific_Bottlenose_Dolphin	Delphinidae	Delphinids	recreational vessels	eco-tourism vessels	yes	South Africa	Africa
629	New, L., Lusseau, D. and Harcourt, R. (2020) 'Dolphins and Boats: When Is a Disturbance, Disturbing?', Frontiers in Marine Science, 7 Available at: doi:10.3389/fmars.2020.00353	Peer-review	2020	2020-2023	-35.0568	150.728	predicted	Indo-Pacific_Bottlenose_Dolphin	Delphinidae	Delphinids	recreational vessels	eco-tourism vessels	yes	Australia	Oceania
630	Oakley, J.A., Williams, A.T. and Thomas, T. (2017) 'Reactions of harbour porpoise (Phocoena phocoena) to vessel traffic in the coastal waters of South West Wales, UK', Ocean and Coastal Management, 138, pp. 158-169. Available at: doi:10.1016/j.ocecoaman.	Peer-review	2007	2000-2009	51.5037	-4.07806	observed	Harbour_Porpoise	Phocoenidae	Porpoises	C&P vessels	goods vessels	no	United Kingdom	Europe
630	Oakley, J.A., Williams, A.T. and Thomas, T. (2017) 'Reactions of harbour porpoise (Phocoena phocoena) to vessel traffic in the coastal waters of South West Wales, UK', Ocean and Coastal Management, 138, pp. 158-169. Available at: doi:10.1016/j.ocecoaman.	Peer-review	2007	2000-2009	51.5037	-4.07806	observed	Harbour_Porpoise	Phocoenidae	Porpoises	fishing vessels	fishing vessels	no	United Kingdom	Europe
630	Oakley, J.A., Williams, A.T. and Thomas, T. (2017) 'Reactions of harbour porpoise (Phocoena phocoena) to vessel traffic in the coastal waters of South West Wales, UK', Ocean and Coastal Management, 138, pp. 158-169. Available at: doi:10.1016/j.ocecoaman.	Peer-review	2007	2000-2009	51.5037	-4.07806	observed	Harbour_Porpoise	Phocoenidae	Porpoises	fishing vessels	fishing vessels	yes	United Kingdom	Europe
630	Oakley, J.A., Williams, A.T. and Thomas, T. (2017) 'Reactions of harbour porpoise (Phocoena phocoena) to vessel traffic in the coastal waters of South West Wales, UK', Ocean and Coastal Management, 138, pp. 158-169. Available at: doi:10.1016/j.ocecoaman.	Peer-review	2007	2000-2009	51.5037	-4.07806	observed	Harbour_Porpoise	Phocoenidae	Porpoises	recreational vessels	motorboats	yes	United Kingdom	Europe
632	Oliveira, C., Pérez-Jorge, S., Prieto, R., Cascão, I., Wensveen, P.J. and Silva, M.A. (2022) 'Exposure to whale watching vessels affects dive ascents and resting behavior in sperm whales', Frontiers in Marine Science, 9 Available at: doi:10.3389/fmars.	Peer-review	2022	2020-2023	38.461	-28.6604	observed	Sperm_Whale	Physeteridae	Sperm Whales	recreational vessels	eco-tourism vessels	yes	Portugal	Europe
633	Ortiz-Wolford, J., Corona-Figueroa, M.F., Dávila, V. and Cabrera, A.A. (2021) 'Cetacean stranding records along the Pacific coastline of Guatemala, 2007–2021: Implications for management, conservation and research', Marine Policy, 134 Available at: do	Peer-review	2021	2020-2023	14	-91	observed	Dwarf_Sperm_Whale	Kogiidae	Sperm Whales	unspecified vessels	unspecified vessels	yes	Guatemala	North America
633	Ortiz-Wolford, J., Corona-Figueroa, M.F., Dávila, V. and Cabrera, A.A. (2021) 'Cetacean stranding records along the Pacific coastline of Guatemala, 2007–2021: Implications for management, conservation and research', Marine Policy, 134 Available at: do	Peer-review	2021	2020-2023	14	-91	observed	Striped_Dolphin	Delphinidae	Delphinids	unspecified vessels	unspecified vessels	yes	Guatemala	North America
635	Pack, A.A., Waterman, J.O. and Craig, A.S. (2022) 'Diurnal increases in depths of humpback whale (Megaptera novaeangliae) mother-calf pods off West Maui, Hawai?i: A response to vessels?', Marine Mammal Science, 38(4), pp. 1340-1356. Available at: doi:10.	Peer-review	2022	2020-2023	21	-156.7	observed	Humpback_Whale	Balaenopteridae	Baleen Whales	unspecified vessels	small unspecified vessels	yes	United States	North America
640	Peltier, H., Beaufils, A., Cesarini, C., Dabin, W., Dars, C., Demaret, F., Dhermain, F., Doremus, G., Labach, H., Van Canneyt, O. and Spitz, J. (2019) 'Monitoring of marine mammal strandings along French coasts reveals the importance of ship strikes on l	Peer-review	2019	2010-2019	43.3016	6.417	observed	Fin_Whale	Balaenopteridae	Baleen Whales	unspecified vessels	unspecified vessels	yes	France	Europe
640	Peltier, H., Beaufils, A., Cesarini, C., Dabin, W., Dars, C., Demaret, F., Dhermain, F., Doremus, G., Labach, H., Van Canneyt, O. and Spitz, J. (2019) 'Monitoring of marine mammal strandings along French coasts reveals the importance of ship strikes on l	Peer-review	2019	2010-2019	43.3016	6.417	observed	Humpback_Whale	Balaenopteridae	Baleen Whales	unspecified vessels	unspecified vessels	yes	France	Europe
640	Peltier, H., Beaufils, A., Cesarini, C., Dabin, W., Dars, C., Demaret, F., Dhermain, F., Doremus, G., Labach, H., Van Canneyt, O. and Spitz, J. (2019) 'Monitoring of marine mammal strandings along French coasts reveals the importance of ship strikes on l	Peer-review	2019	2010-2019	43.3016	6.417	observed	Minke_Whale	Balaenopteridae	Baleen Whales	unspecified vessels	unspecified vessels	yes	France	Europe
640	Peltier, H., Beaufils, A., Cesarini, C., Dabin, W., Dars, C., Demaret, F., Dhermain, F., Doremus, G., Labach, H., Van Canneyt, O. and Spitz, J. (2019) 'Monitoring of marine mammal strandings along French coasts reveals the importance of ship strikes on l	Peer-review	2019	2010-2019	43.3016	6.417	observed	Sperm_Whale	Physeteridae	Sperm Whales	unspecified vessels	unspecified vessels	yes	France	Europe
641	Pennino, M., Rufener, M., Gimenez, J., Berlinguer, F., Bollo, E., Appino, S., Zucca, D., Chessa, G. and Rotta, A. (2022) 'Understanding the causes of mortality and contaminant loads of stranded cetacean species in Sardinian waters (Italy) using Bayesian	Peer-review	2022	2020-2023	41.1137	9.1925	observed	Striped_Dolphin	Delphinidae	Delphinids	unspecified vessels	unspecified vessels	yes	Italy	Europe
643	Pérez-Jorge, S., Gomes, I., Hayes, K., Corti, G., Louzao, M., Genovart, M. and Oro, D. (2016) 'Effects of nature-based tourism and environmental drivers on the demography of a small dolphin population', Biological Conservation, 197, pp. 200-208. Availab	Peer-review	2016	2010-2019	-4.7	39.375	predicted	Indo-Pacific_Bottlenose_Dolphin	Delphinidae	Delphinids	recreational vessels	eco-tourism vessels	yes	Kenya	Africa
644	Pérez-Jorge, S., Louzao, M., Oro, D., Pereira, T., Corne, C., Wijtten, Z., Gomes, I., Wambua, J. and Christiansen, F. (2017) 'Estimating the cumulative effects of the nature-based tourism in a coastal dolphin population from southern Kenya', Deep-Sea Re	Peer-review	2017	2010-2019	-4.7	39.375	observed	Indo-Pacific_Bottlenose_Dolphin	Delphinidae	Delphinids	recreational vessels	eco-tourism vessels	yes	Kenya	Africa
645	Perez-Ortega, B., Daw, R., Paradee, B., Gimbrere, E. and May-Collado, L.J. (2021) 'Dolphin-Watching Boats Affect Whistle Frequency Modulation in Bottlenose Dolphins', Frontiers in Marine Science, 8 Available at: doi:10.3389/fmars.2021.618420	Peer-review	2021	2020-2023	9.30371	-82.2987	observed	Atlantic_Bottlenose_Dolphin	Delphinidae	Delphinids	recreational vessels	eco-tourism vessels	yes	Panama	North America
645	Perez-Ortega, B., Daw, R., Paradee, B., Gimbrere, E. and May-Collado, L.J. (2021) 'Dolphin-Watching Boats Affect Whistle Frequency Modulation in Bottlenose Dolphins', Frontiers in Marine Science, 8 Available at: doi:10.3389/fmars.2021.618420	Peer-review	2021	2020-2023	9.30371	-82.2987	observed	Atlantic_Bottlenose_Dolphin	Delphinidae	Delphinids	recreational vessels	eco-tourism vessels	yes	Panama	North America
647	Pine, M.K., Jeffs, A.G., Wang, D. and Radford, C.A. (2016) 'The potential for vessel noise to mask biologically important sounds within ecologically significant embayments', Ocean and Coastal Management, 127, pp. 63-73. Available at: doi:10.1016/j.ocecoa	Peer-review	2016	2010-2019	-36.5	175.125	predicted	Delphinids	Delphinidae	Delphinids	C&P vessels	goods vessels	yes	New Zealand	Oceania
647	Pine, M.K., Jeffs, A.G., Wang, D. and Radford, C.A. (2016) 'The potential for vessel noise to mask biologically important sounds within ecologically significant embayments', Ocean and Coastal Management, 127, pp. 63-73. Available at: doi:10.1016/j.ocecoa	Peer-review	2016	2010-2019	-36.5	175.125	predicted	Delphinids	Delphinidae	Delphinids	C&P vessels	ferries	yes	New Zealand	Oceania
647	Pine, M.K., Jeffs, A.G., Wang, D. and Radford, C.A. (2016) 'The potential for vessel noise to mask biologically important sounds within ecologically significant embayments', Ocean and Coastal Management, 127, pp. 63-73. Available at: doi:10.1016/j.ocecoa	Peer-review	2016	2010-2019	-36.5	175.125	predicted	Delphinids	Delphinidae	Delphinids	SSG vessels	military vessels	yes	New Zealand	Oceania
647	Pine, M.K., Jeffs, A.G., Wang, D. and Radford, C.A. (2016) 'The potential for vessel noise to mask biologically important sounds within ecologically significant embayments', Ocean and Coastal Management, 127, pp. 63-73. Available at: doi:10.1016/j.ocecoa	Peer-review	2016	2010-2019	-36.5	175.125	predicted	Delphinids	Delphinidae	Delphinids	recreational vessels	motorboats	yes	New Zealand	Oceania
649	Pirotta, E., Merchant, N.D., Thompson, P.M., Barton, T.R. and Lusseau, D. (2015) 'Quantifying the effect of boat disturbance on bottlenose dolphin foraging activity', Biological Conservation, 181, pp. 82-89. Available at: doi:10.1016/j.biocon.2014.11.003	Peer-review	2015	2010-2019	58	-3.5	observed	Atlantic_Bottlenose_Dolphin	Delphinidae	Delphinids	unspecified vessels	unspecified vessels	yes	United Kingdom	Europe
650	Piwetz, S. (2019) 'Common bottlenose dolphin (Tursiops truncatus) behavior in an active narrow seaport', PLoS One, 14(2) Available at: doi:https://doi.org/10.1371/journal.pone.0211971	Peer-review	2019	2010-2019	29.3108	-94.806	observed	Atlantic_Bottlenose_Dolphin	Delphinidae	Delphinids	fishing vessels	fishing vessels	yes	United States	North America
650	Piwetz, S. (2019) 'Common bottlenose dolphin (Tursiops truncatus) behavior in an active narrow seaport', PLoS One, 14(2) Available at: doi:https://doi.org/10.1371/journal.pone.0211971	Peer-review	2019	2010-2019	29.3108	-94.806	observed	Atlantic_Bottlenose_Dolphin	Delphinidae	Delphinids	unspecified vessels	unspecified vessels	yes	United States	North America
650	Piwetz, S. (2019) 'Common bottlenose dolphin (Tursiops truncatus) behavior in an active narrow seaport', PLoS One, 14(2) Available at: doi:https://doi.org/10.1371/journal.pone.0211971	Peer-review	2019	2010-2019	29.3108	-94.806	observed	Atlantic_Bottlenose_Dolphin	Delphinidae	Delphinids	recreational vessels	eco-tourism vessels	yes	United States	North America
651	Piwetz, S., Jefferson, T.A. and Würsig, B. (2021) 'Effects of Coastal Construction on Indo-Pacific Humpback Dolphin (Sousa chinensis) Behavior and Habitat-Use Off Hong Kong', Frontiers in Marine Science, 8 Available at: doi:10.3389/fmars.2021.572535	Peer-review	2021	2020-2023	22.3546	113.91	observed	Indo-Pacific_Humpback_Dolphin	Delphinidae	Delphinids	unspecified vessels	unspecified vessels	yes	China	Asia
654	Purdon, J., Shabangu, F.W., Pienaar, M., Somers, M.J. and Findlay, K. (2020) 'Cetacean species richness in relation to anthropogenic impacts and areas of protection in South Africa's mainland Exclusive Economic Zone', Ocean and Coastal Management, 197 Av	Peer-review	2020	2020-2023	-35.1	25	predicted	Cetaceans	Cetaceans	Cetaceans	unspecified vessels	unspecified vessels	yes	South Africa	Africa
655	Ransome, N., Loneragan, N.R., Medrano-González, L., Félix, F. and Smith, J.N. (2021) 'Vessel Strikes of Large Whales in the Eastern Tropical Pacific: A Case Study of Regional Underreporting', Frontiers in Marine Science, 8 Available at: doi:10.3389/fma	Peer-review	2021	2020-2023	17.6401	-100.535	observed	Blue_Whale	Balaenopteridae	Baleen Whales	C&P vessels	tankers	yes	Mexico	North America
655	Ransome, N., Loneragan, N.R., Medrano-González, L., Félix, F. and Smith, J.N. (2021) 'Vessel Strikes of Large Whales in the Eastern Tropical Pacific: A Case Study of Regional Underreporting', Frontiers in Marine Science, 8 Available at: doi:10.3389/fma	Peer-review	2021	2020-2023	-1.01591	-80.2121	observed	Bryde's_Whale	Balaenopteridae	Baleen Whales	C&P vessels	goods vessels	yes	Ecuador	South America
655	Ransome, N., Loneragan, N.R., Medrano-González, L., Félix, F. and Smith, J.N. (2021) 'Vessel Strikes of Large Whales in the Eastern Tropical Pacific: A Case Study of Regional Underreporting', Frontiers in Marine Science, 8 Available at: doi:10.3389/fma	Peer-review	2021	2020-2023	13.4649	-89.017	observed	Bryde's_Whale	Balaenopteridae	Baleen Whales	unspecified vessels	unspecified vessels	yes	El Salvador	North America
655	Ransome, N., Loneragan, N.R., Medrano-González, L., Félix, F. and Smith, J.N. (2021) 'Vessel Strikes of Large Whales in the Eastern Tropical Pacific: A Case Study of Regional Underreporting', Frontiers in Marine Science, 8 Available at: doi:10.3389/fma	Peer-review	2021	2020-2023	-9.06749	-78.2883	observed	Bryde's_Whale	Balaenopteridae	Baleen Whales	unspecified vessels	unspecified vessels	yes	Peru	South America
655	Ransome, N., Loneragan, N.R., Medrano-González, L., Félix, F. and Smith, J.N. (2021) 'Vessel Strikes of Large Whales in the Eastern Tropical Pacific: A Case Study of Regional Underreporting', Frontiers in Marine Science, 8 Available at: doi:10.3389/fma	Peer-review	2021	2020-2023	17.6401	-100.535	observed	Gray_Whale	Eschrichtiidae	Baleen Whales	recreational vessels	motorboats	yes	Mexico	North America
655	Ransome, N., Loneragan, N.R., Medrano-González, L., Félix, F. and Smith, J.N. (2021) 'Vessel Strikes of Large Whales in the Eastern Tropical Pacific: A Case Study of Regional Underreporting', Frontiers in Marine Science, 8 Available at: doi:10.3389/fma	Peer-review	2021	2020-2023	17.6401	-100.535	observed	Gray_Whale	Eschrichtiidae	Baleen Whales	unspecified vessels	unspecified vessels	yes	Mexico	North America
655	Ransome, N., Loneragan, N.R., Medrano-González, L., Félix, F. and Smith, J.N. (2021) 'Vessel Strikes of Large Whales in the Eastern Tropical Pacific: A Case Study of Regional Underreporting', Frontiers in Marine Science, 8 Available at: doi:10.3389/fma	Peer-review	2021	2020-2023	17.6401	-100.535	observed	Humpback_Whale	Balaenopteridae	Baleen Whales	recreational vessels	motorboats	yes	Mexico	North America
655	Ransome, N., Loneragan, N.R., Medrano-González, L., Félix, F. and Smith, J.N. (2021) 'Vessel Strikes of Large Whales in the Eastern Tropical Pacific: A Case Study of Regional Underreporting', Frontiers in Marine Science, 8 Available at: doi:10.3389/fma	Peer-review	2021	2020-2023	12.5943	-86.9699	observed	Humpback_Whale	Balaenopteridae	Baleen Whales	unspecified vessels	unspecified vessels	yes	Nicaragua	North America
655	Ransome, N., Loneragan, N.R., Medrano-González, L., Félix, F. and Smith, J.N. (2021) 'Vessel Strikes of Large Whales in the Eastern Tropical Pacific: A Case Study of Regional Underreporting', Frontiers in Marine Science, 8 Available at: doi:10.3389/fma	Peer-review	2021	2020-2023	9.35025	-83.7636	observed	Humpback_Whale	Balaenopteridae	Baleen Whales	unspecified vessels	unspecified vessels	yes	Costa Rica	North America
655	Ransome, N., Loneragan, N.R., Medrano-González, L., Félix, F. and Smith, J.N. (2021) 'Vessel Strikes of Large Whales in the Eastern Tropical Pacific: A Case Study of Regional Underreporting', Frontiers in Marine Science, 8 Available at: doi:10.3389/fma	Peer-review	2021	2020-2023	4.06131	-77.1045	observed	Humpback_Whale	Balaenopteridae	Baleen Whales	unspecified vessels	unspecified vessels	yes	Colombia	South America
655	Ransome, N., Loneragan, N.R., Medrano-González, L., Félix, F. and Smith, J.N. (2021) 'Vessel Strikes of Large Whales in the Eastern Tropical Pacific: A Case Study of Regional Underreporting', Frontiers in Marine Science, 8 Available at: doi:10.3389/fma	Peer-review	2021	2020-2023	-1.01591	-80.2121	observed	Humpback_Whale	Balaenopteridae	Baleen Whales	unspecified vessels	large unspecified vessels	yes	Ecuador	South America
655	Ransome, N., Loneragan, N.R., Medrano-González, L., Félix, F. and Smith, J.N. (2021) 'Vessel Strikes of Large Whales in the Eastern Tropical Pacific: A Case Study of Regional Underreporting', Frontiers in Marine Science, 8 Available at: doi:10.3389/fma	Peer-review	2021	2020-2023	17.6401	-100.535	observed	Humpback_Whale	Balaenopteridae	Baleen Whales	recreational vessels	eco-tourism vessels	yes	Mexico	North America
655	Ransome, N., Loneragan, N.R., Medrano-González, L., Félix, F. and Smith, J.N. (2021) 'Vessel Strikes of Large Whales in the Eastern Tropical Pacific: A Case Study of Regional Underreporting', Frontiers in Marine Science, 8 Available at: doi:10.3389/fma	Peer-review	2021	2020-2023	-9.06749	-78.2883	observed	Sperm_Whale	Physeteridae	Sperm Whales	unspecified vessels	unspecified vessels	yes	Peru	South America
657	Reed, J., Harcourt, R., New, L. and Bilgmann, K. (2020) 'Extreme Effects of Extreme Disturbances: A Simulation Approach to Assess Population Specific Responses', Frontiers in Marine Science, 7 Available at: doi:10.3389/fmars.2020.519845	Peer-review	2020	2020-2023	-35.3154	136.24	predicted	Indo-Pacific_Bottlenose_Dolphin	Delphinidae	Delphinids	unspecified vessels	unspecified vessels	no	Australia	Oceania
658	Rey-Baquero, M.P., Huertas-Amaya, L.V., Seger, K.D., Botero-Acosta, N., Luna-Acosta, A., Perazio, C.E., Boyle, J.K., Rosenthal, S. and Vallejo, A.C. (2021) 'Understanding Effects of Whale-Watching Vessel Noise on Humpback Whale Song in the North Pacific	Peer-review	2021	2020-2023	5.81833	-77.451	predicted	Humpback_Whale	Balaenopteridae	Baleen Whales	recreational vessels	eco-tourism vessels	yes	Colombia	South America
659	Ribari?, D. and Clarkson, J. (2021) 'Nautical tourism affects common bottlenose dolphin (Tursiops truncatus M.) foraging success in a NATURA 2000 site, North-Eastern Adriatic Sea', Mediterranean Marine Science, 22(2), pp. 285-296. Available at: doi:10.12	Peer-review	2021	2020-2023	45.1692	13.5519	observed	Atlantic_Bottlenose_Dolphin	Delphinidae	Delphinids	recreational vessels	eco-tourism vessels	yes	Croatia	Europe
660	Rivard, A.E., Gelwick, F.P. and Zharen, W.V. (2016) 'Behavioral Patterns of Common Bottlenose Dolphins (Tursiops truncatus truncatus) Within the Galveston-Port Bolivar Ferry Lane', Southeastern Naturalist, 15(4), pp. 742-759. Available at: doi:10.1656/05	Peer-review	2016	2010-2019	29.3502	-94.7787	observed	Atlantic_Bottlenose_Dolphin	Delphinidae	Delphinids	unspecified vessels	large unspecified vessels	yes	United States	North America
661	Robbins, W.D., Huveneers, C., Parra, G.J., Möller, L. and Gillanders, B.M. (2017) 'Anthropogenic threat assessment of marine-associated fauna in Spencer Gulf, South Australia', Marine Policy, 81, pp. 392-400. Available at: doi:10.1016/j.marpol.2017.03.0	Peer-review	2017	2010-2019	-34.4095	136.811	predicted	Common_Dolphin	Delphinidae	Delphinids	unspecified vessels	unspecified vessels	yes	Australia	Oceania
661	Robbins, W.D., Huveneers, C., Parra, G.J., Möller, L. and Gillanders, B.M. (2017) 'Anthropogenic threat assessment of marine-associated fauna in Spencer Gulf, South Australia', Marine Policy, 81, pp. 392-400. Available at: doi:10.1016/j.marpol.2017.03.0	Peer-review	2017	2010-2019	-34.4095	136.811	predicted	Indo-Pacific_Bottlenose_Dolphin	Delphinidae	Delphinids	unspecified vessels	unspecified vessels	yes	Australia	Oceania
662	Roberts, L., Collier, S., Law, S. and Gaion, A. (2019) 'The impact of marine vessels on the presence and behaviour of harbour porpoise (Phocoena phocoena) in the waters off Berry Head, Brixham (South West England)', Ocean and Coastal Management, 179 Avai	Peer-review	2019	2010-2019	50.4125	-3.52503	observed	Harbour_Porpoise	Phocoenidae	Porpoises	unspecified vessels	unspecified vessels	yes	United Kingdom	Europe
663	Rockwood, R.C., Adams, J.D., Hastings, S., Morten, J. and Jahncke, J. (2021) 'Modeling Whale Deaths From Vessel Strikes to Reduce the Risk of Fatality to Endangered Whales', Frontiers in Marine Science, 8 Available at: doi:10.3389/fmars.2021.649890	Peer-review	2021	2020-2023	33.8326	-119.319	predicted	Blue_Whale	Balaenopteridae	Baleen Whales	unspecified vessels	large unspecified vessels	yes	United States	North America
663	Rockwood, R.C., Adams, J.D., Hastings, S., Morten, J. and Jahncke, J. (2021) 'Modeling Whale Deaths From Vessel Strikes to Reduce the Risk of Fatality to Endangered Whales', Frontiers in Marine Science, 8 Available at: doi:10.3389/fmars.2021.649890	Peer-review	2021	2020-2023	33.8326	-119.319	predicted	Fin_Whale	Balaenopteridae	Baleen Whales	unspecified vessels	large unspecified vessels	yes	United States	North America
663	Rockwood, R.C., Adams, J.D., Hastings, S., Morten, J. and Jahncke, J. (2021) 'Modeling Whale Deaths From Vessel Strikes to Reduce the Risk of Fatality to Endangered Whales', Frontiers in Marine Science, 8 Available at: doi:10.3389/fmars.2021.649890	Peer-review	2021	2020-2023	33.8326	-119.319	predicted	Humpback_Whale	Balaenopteridae	Baleen Whales	unspecified vessels	large unspecified vessels	yes	United States	North America
666	Santos-Carvallo, M., Barilari, F., Pérez-Alvarez, M.J., Gutiérrez, L., Pavez, G., Araya, H., Anguita, C., Cerda, C. and Sepúlveda, M. (2021) 'Impacts of Whale-Watching on the Short-Term Behavior of Fin Whales (Balaenoptera physalus) in a Marine Protec	Peer-review	2021	2020-2023	-29.04	-71.54	observed	Fin_Whale	Balaenopteridae	Baleen Whales	recreational vessels	eco-tourism vessels	yes	Chile	South America
670	Schuler, A.R., Piwetz, S., Di Clemente, J., Steckler, D., Mueter, F. and Pearson, H.C. (2019) 'Humpback Whale Movements and Behavior in Response to Whale-Watching Vessels in Juneau, AK', Frontiers in Marine Science, 6 Available at: doi:10.3389/fmars.2019	Peer-review	2019	2010-2019	58.4344	-134.968	observed	Humpback_Whale	Balaenopteridae	Baleen Whales	recreational vessels	eco-tourism vessels	yes	United States	North America
671	Shabangu, F.W., Yemane, D., Best, G. and Estabrook, B.J. (2022) 'Acoustic detectability of whales amidst underwater noise off the west coast of South Africa', Marine Pollution Bulletin, 184 Available at: doi:10.1016/j.marpolbul.2022.114122	Peer-review	2022	2020-2023	-34.5	17.75	observed	Antarctic_Minke_Whale	Balaenopteridae	Baleen Whales	unspecified vessels	large unspecified vessels	yes	South Africa	Africa
671	Shabangu, F.W., Yemane, D., Best, G. and Estabrook, B.J. (2022) 'Acoustic detectability of whales amidst underwater noise off the west coast of South Africa', Marine Pollution Bulletin, 184 Available at: doi:10.1016/j.marpolbul.2022.114122	Peer-review	2022	2020-2023	-34.5	17.75	observed	Blue_Whale	Balaenopteridae	Baleen Whales	unspecified vessels	large unspecified vessels	yes	South Africa	Africa
671	Shabangu, F.W., Yemane, D., Best, G. and Estabrook, B.J. (2022) 'Acoustic detectability of whales amidst underwater noise off the west coast of South Africa', Marine Pollution Bulletin, 184 Available at: doi:10.1016/j.marpolbul.2022.114122	Peer-review	2022	2020-2023	-34.5	17.75	observed	Fin_Whale	Balaenopteridae	Baleen Whales	unspecified vessels	large unspecified vessels	yes	South Africa	Africa
671	Shabangu, F.W., Yemane, D., Best, G. and Estabrook, B.J. (2022) 'Acoustic detectability of whales amidst underwater noise off the west coast of South Africa', Marine Pollution Bulletin, 184 Available at: doi:10.1016/j.marpolbul.2022.114122	Peer-review	2022	2020-2023	-34.5	17.75	observed	Humpback_Whale	Balaenopteridae	Baleen Whales	unspecified vessels	large unspecified vessels	yes	South Africa	Africa
671	Shabangu, F.W., Yemane, D., Best, G. and Estabrook, B.J. (2022) 'Acoustic detectability of whales amidst underwater noise off the west coast of South Africa', Marine Pollution Bulletin, 184 Available at: doi:10.1016/j.marpolbul.2022.114122	Peer-review	2022	2020-2023	-34.5	17.75	observed	Sperm_Whale	Physeteridae	Sperm Whales	unspecified vessels	large unspecified vessels	yes	South Africa	Africa
675	Sprogis, K.R., Bejder, L., Hanf, D. and Christiansen, F. (2020) 'Behavioural responses of migrating humpback whales to swim-with-whale activities in the Ningaloo Marine Park, Western Australia', Journal of Experimental Marine Biology and Ecology, 522 Ava	Peer-review	2020	2020-2023	-21.744	114.127	observed	Humpback_Whale	Balaenopteridae	Baleen Whales	recreational vessels	eco-tourism vessels	yes	Australia	Oceania
676	Stack, S.H., Sprogis, K.R., Olson, G.L., Sullivan, F.A., Machernis, A.F. and Currie, J.J. (2021) 'The Behavioural Impacts of Commercial Swimming With Whale Tours on Humpback Whales (Megaptera novaeangliae) in Hervey Bay, Australia', Frontiers in Marine S	Peer-review	2021	2020-2023	-25.1667	152.917	observed	Humpback_Whale	Balaenopteridae	Baleen Whales	recreational vessels	eco-tourism vessels	yes	Australia	Oceania
678	Sun, X., Guo, L., Luo, D., Yu, R.-Q., Yu, X., Liang, Y., Liu, Z. and Wu, Y. (2022) 'Long-term increase in mortality of Indo-Pacific humpback dolphins (Sousa chinensis) in the Pearl River Estuary following anthropic activities: Evidence from the stranded	Peer-review	2022	2020-2023	22.3945	113.932	observed	Indo-Pacific_Humpback_Dolphin	Delphinidae	Delphinids	unspecified vessels	unspecified vessels	yes	China	Asia
680	Tervo, O.M., Blackwell, S.B., Ditlevsen, S., Conrad, A.S., Samson, A.L., Garde, E., Hansen, R.G. and Mads Peter, H.-J. (2021) 'Narwhals react to ship noise and airgun pulses embedded in background noise', Biology Letters, 17(11) Available at: doi:10.1098	Peer-review	2021	2020-2023	70.502	-24.8618	observed	Narwhal	Monodontidae	Delphinids	fishing vessels	fishing vessels	yes	Denmark	Europe
680	Tervo, O.M., Blackwell, S.B., Ditlevsen, S., Conrad, A.S., Samson, A.L., Garde, E., Hansen, R.G. and Mads Peter, H.-J. (2021) 'Narwhals react to ship noise and airgun pulses embedded in background noise', Biology Letters, 17(11) Available at: doi:10.1098	Peer-review	2021	2020-2023	70.502	-24.8618	observed	Narwhal	Monodontidae	Delphinids	unspecified vessels	large unspecified vessels	yes	Denmark	Europe
682	Toro, F., Alarcón, J., Toro-Barros, B., Mallea, G., Capella, J., Umaran-Young, C., Abarca, P., Lakestani, N., Peña, C., Alvarado-Rybak, M., Cruz, F., Vilina, Y. and Gibbons, J. (2021) 'Spatial and Temporal Effects of Whale Watching on a Tourism-Naive R	Peer-review	2021	2020-2023	-29.2416	-71.5433	observed	Atlantic_Bottlenose_Dolphin	Delphinidae	Delphinids	recreational vessels	eco-tourism vessels	yes	Chile	South America
683	Tort Castro, B., Prieto González, R., O’Callaghan, S.A., Dominguez Rein-Loring, P. and Degollada Bastos, E. (2022) 'Ship Strike Risk for Fin Whales (Balaenoptera physalus) Off the Garraf coast, Northwest Mediterranean Sea', Frontiers in Marine Science	Peer-review	2022	2020-2023	41	1.8	observed	Fin_Whale	Balaenopteridae	Baleen Whales	unspecified vessels	large unspecified vessels	yes	Spain	Europe
685	Tyne, J., Christiansen, F., Heenehan, H., Johnston, D. and Bejder, L. (2018) 'Chronic exposure of Hawaii Island spinner dolphins (Stenella longirostris) to human activities', ROYAL SOCIETY OPEN SCIENCE, 5(10) Available at: doi:10.1098/rsos.171506	Peer-review	2018	2010-2019	19.4692	-155.944	observed	Spinner_Dolphin	Delphinidae	Delphinids	recreational vessels	eco-tourism vessels	no	United States	North America
690	Villagra, D., García-Cegarra, A., Gallardo, D.I. and Pacheco, A.S. (2021) 'Energetic Effects of Whale-Watching Boats on Humpback Whales on a Breeding Ground', Frontiers in Marine Science, 7 Available at: doi:10.3389/fmars.2020.600508	Peer-review	2021	2020-2023	-4.16667	-8.16667	observed	Humpback_Whale	Balaenopteridae	Baleen Whales	recreational vessels	eco-tourism vessels	yes	international	International
693	Williams, R., Ashe, E., Yruretagoyena, L., Mastick, N., Siple, M., Wood, J., Joy, R., Langrock, R., Mews, S. and Finne, E. (2021) 'Reducing vessel noise increases foraging in endangered killer whales', Marine Pollution Bulletin, 173 Available at: doi:10.	Peer-review	2021	2020-2023	48.461	-123.072	predicted	Killer_Whale	Delphinidae	Delphinids	C&P vessels	commercial AIS vessels	yes	United States	North America
693	Williams, R., Ashe, E., Yruretagoyena, L., Mastick, N., Siple, M., Wood, J., Joy, R., Langrock, R., Mews, S. and Finne, E. (2021) 'Reducing vessel noise increases foraging in endangered killer whales', Marine Pollution Bulletin, 173 Available at: doi:10.	Peer-review	2021	2020-2023	48.461	-123.072	predicted	Killer_Whale	Delphinidae	Delphinids	recreational vessels	motorboats	yes	United States	North America
694	Acevedo, A. (1991) 'Interactions between boats and bottlenose dolphins, Tursiops truncatus , in the entrance to Ensenada de La Paz, Mexico', Aquatic Mammals, 17(3), pp. 120-124. Available at: doi:	Peer-review	1991	1990-1999	24.1732	-110.316	observed	Atlantic_Bottlenose_Dolphin	Delphinidae	Delphinids	unspecified vessels	small unspecified vessels	yes	Mexico	North America
695	Albuquerque, N.S. and Souto, A.S. (2013) 'Motorboat noise can potentially mask the whistle sound of estuarine dolphins (Sotalia guianensis)', Ethnobiology and Conservation, 2(2013) Available at: doi:	Peer-review	2013	2010-2019	-6.22106	-35.0569	predicted	Guiana_Dolphin	Delphinidae	Delphinids	recreational vessels	motorboats	yes	Brazil	South America
697	Allen, A.S. and Read, A.J. (2021) 'Estimating the Cost of Locomotion in Common Bottlenose Dolphins: Calibration, Validation, and Application to Study the Impacts of Disturbance', ProQuest Dissertations and Theses, (28775891), p. 151. Available at: doi:	PhD Thesis	2021	2020-2023	27.4085	-82.6131	observed	Atlantic_Bottlenose_Dolphin	Delphinidae	Delphinids	unspecified vessels	small unspecified vessels	no	United States	North America
698	Allen, M.C. and Read, A.J. (2000) 'Habitat selection of foraging bottlenose dolphins in relation to boat density near Clearwater, Florida', Marine Mammal Science, 16(4), pp. 815-824. Available at: doi:	Peer-review	2000	2000-2009	28.1444	-82.8456	observed	Atlantic_Bottlenose_Dolphin	Delphinidae	Delphinids	unspecified vessels	unspecified vessels	no	United States	North America
699	Amrein, A. and Gerber, L.R. (2020) 'Examining the Impacts of Ecotourism on Humpback Whales (Megaptera novaeangliae) in Panama', ProQuest Dissertations and Theses, (27956885), p. 41. Available at: doi:	MSc Thesis	2020	2020-2023	8.34658	-79.0444	observed	Humpback_Whale	Balaenopteridae	Baleen Whales	unspecified vessels	unspecified vessels	yes	Panama	North America
700	Arcangeli, A. and Crosti, R. (2009) 'The short-term impact of dolphin-watching on the behaviour of bottlenose dolphins (Tursiops truncatus) in western Australia', Journal of Marine Animals and Their Ecology, 2(1), pp. 03-Sep. Available at: doi:	Peer-review	2009	2000-2009	-33.2574	115.635	observed	Indo-Pacific_Bottlenose_Dolphin	Delphinidae	Delphinids	recreational vessels	eco-tourism vessels	yes	Australia	Oceania
703	Assessing the risk of ship strikes to humpback (Megaptera novaeangliae) and fin (Balaenoptera physalus) whales off the west coast of Vancouver Island, Canada', (2017) Science Advisory Report, p. 10. Available at: doi:	Report	2017	2010-2019	49	-127.5	predicted	Fin_Whale	Balaenopteridae	Baleen Whales	unspecified vessels	large unspecified vessels	yes	Canada	North America
703	Assessing the risk of ship strikes to humpback (Megaptera novaeangliae) and fin (Balaenoptera physalus) whales off the west coast of Vancouver Island, Canada', (2017) Science Advisory Report, p. 10. Available at: doi:	Report	2017	2010-2019	49	-127.5	predicted	Humpback_Whale	Balaenopteridae	Baleen Whales	unspecified vessels	large unspecified vessels	yes	Canada	North America
704	ATLANTIC OUTER CONTINENTAL SHELF (OSC) GEOLOGICAL AND GEOPHYSICAL ACTIVITIES, MID-ATLANTIC AND SOUTH ATLANTIC PLANNING AREAS', (2014) EPA number: 140057, Final EIS Volume I--788 pages, Volume II--656 pages, Volume III--714 pages, March 7, 2014, Availab	Report	2014	2010-2019	32.8521	-77.5167	predicted	Atlantic_Bottlenose_Dolphin	Delphinidae	Delphinids	SSG vessels	seismic vessels	no	United States	North America
704	ATLANTIC OUTER CONTINENTAL SHELF (OSC) GEOLOGICAL AND GEOPHYSICAL ACTIVITIES, MID-ATLANTIC AND SOUTH ATLANTIC PLANNING AREAS', (2014) EPA number: 140057, Final EIS Volume I--788 pages, Volume II--656 pages, Volume III--714 pages, March 7, 2014, Availab	Report	2014	2010-2019	32.8521	-77.5167	predicted	Atlantic_Spotted_Dolphin	Delphinidae	Delphinids	SSG vessels	seismic vessels	no	United States	North America
704	ATLANTIC OUTER CONTINENTAL SHELF (OSC) GEOLOGICAL AND GEOPHYSICAL ACTIVITIES, MID-ATLANTIC AND SOUTH ATLANTIC PLANNING AREAS', (2014) EPA number: 140057, Final EIS Volume I--788 pages, Volume II--656 pages, Volume III--714 pages, March 7, 2014, Availab	Report	2014	2010-2019	32.8521	-77.5167	predicted	Atlantic_White-sided_Dolphin	Delphinidae	Delphinids	SSG vessels	seismic vessels	no	United States	North America
704	ATLANTIC OUTER CONTINENTAL SHELF (OSC) GEOLOGICAL AND GEOPHYSICAL ACTIVITIES, MID-ATLANTIC AND SOUTH ATLANTIC PLANNING AREAS', (2014) EPA number: 140057, Final EIS Volume I--788 pages, Volume II--656 pages, Volume III--714 pages, March 7, 2014, Availab	Report	2014	2010-2019	32.8521	-77.5167	predicted	Blainville's_Beaked_Whale	Ziphiidae	Beaked Whales	SSG vessels	seismic vessels	no	United States	North America
704	ATLANTIC OUTER CONTINENTAL SHELF (OSC) GEOLOGICAL AND GEOPHYSICAL ACTIVITIES, MID-ATLANTIC AND SOUTH ATLANTIC PLANNING AREAS', (2014) EPA number: 140057, Final EIS Volume I--788 pages, Volume II--656 pages, Volume III--714 pages, March 7, 2014, Availab	Report	2014	2010-2019	32.8521	-77.5167	predicted	Blue_Whale	Balaenopteridae	Baleen Whales	SSG vessels	seismic vessels	no	United States	North America
704	ATLANTIC OUTER CONTINENTAL SHELF (OSC) GEOLOGICAL AND GEOPHYSICAL ACTIVITIES, MID-ATLANTIC AND SOUTH ATLANTIC PLANNING AREAS', (2014) EPA number: 140057, Final EIS Volume I--788 pages, Volume II--656 pages, Volume III--714 pages, March 7, 2014, Availab	Report	2014	2010-2019	32.8521	-77.5167	predicted	Bryde's_Whale	Balaenopteridae	Baleen Whales	SSG vessels	seismic vessels	no	United States	North America
704	ATLANTIC OUTER CONTINENTAL SHELF (OSC) GEOLOGICAL AND GEOPHYSICAL ACTIVITIES, MID-ATLANTIC AND SOUTH ATLANTIC PLANNING AREAS', (2014) EPA number: 140057, Final EIS Volume I--788 pages, Volume II--656 pages, Volume III--714 pages, March 7, 2014, Availab	Report	2014	2010-2019	32.8521	-77.5167	predicted	Clymene_Dolphin	Delphinidae	Delphinids	SSG vessels	seismic vessels	no	United States	North America
704	ATLANTIC OUTER CONTINENTAL SHELF (OSC) GEOLOGICAL AND GEOPHYSICAL ACTIVITIES, MID-ATLANTIC AND SOUTH ATLANTIC PLANNING AREAS', (2014) EPA number: 140057, Final EIS Volume I--788 pages, Volume II--656 pages, Volume III--714 pages, March 7, 2014, Availab	Report	2014	2010-2019	32.8521	-77.5167	predicted	Common_Dolphin	Delphinidae	Delphinids	SSG vessels	seismic vessels	no	United States	North America
704	ATLANTIC OUTER CONTINENTAL SHELF (OSC) GEOLOGICAL AND GEOPHYSICAL ACTIVITIES, MID-ATLANTIC AND SOUTH ATLANTIC PLANNING AREAS', (2014) EPA number: 140057, Final EIS Volume I--788 pages, Volume II--656 pages, Volume III--714 pages, March 7, 2014, Availab	Report	2014	2010-2019	32.8521	-77.5167	predicted	Cuvier's_Beaked_Whale	Ziphiidae	Beaked Whales	SSG vessels	seismic vessels	no	United States	North America
704	ATLANTIC OUTER CONTINENTAL SHELF (OSC) GEOLOGICAL AND GEOPHYSICAL ACTIVITIES, MID-ATLANTIC AND SOUTH ATLANTIC PLANNING AREAS', (2014) EPA number: 140057, Final EIS Volume I--788 pages, Volume II--656 pages, Volume III--714 pages, March 7, 2014, Availab	Report	2014	2010-2019	32.8521	-77.5167	predicted	Dwarf_Sperm_Whale	Kogiidae	Sperm Whales	SSG vessels	seismic vessels	no	United States	North America
704	ATLANTIC OUTER CONTINENTAL SHELF (OSC) GEOLOGICAL AND GEOPHYSICAL ACTIVITIES, MID-ATLANTIC AND SOUTH ATLANTIC PLANNING AREAS', (2014) EPA number: 140057, Final EIS Volume I--788 pages, Volume II--656 pages, Volume III--714 pages, March 7, 2014, Availab	Report	2014	2010-2019	32.8521	-77.5167	predicted	False_Killer_Whale	Delphinidae	Delphinids	SSG vessels	seismic vessels	no	United States	North America
704	ATLANTIC OUTER CONTINENTAL SHELF (OSC) GEOLOGICAL AND GEOPHYSICAL ACTIVITIES, MID-ATLANTIC AND SOUTH ATLANTIC PLANNING AREAS', (2014) EPA number: 140057, Final EIS Volume I--788 pages, Volume II--656 pages, Volume III--714 pages, March 7, 2014, Availab	Report	2014	2010-2019	32.8521	-77.5167	predicted	Fin_Whale	Balaenopteridae	Baleen Whales	SSG vessels	seismic vessels	no	United States	North America
704	ATLANTIC OUTER CONTINENTAL SHELF (OSC) GEOLOGICAL AND GEOPHYSICAL ACTIVITIES, MID-ATLANTIC AND SOUTH ATLANTIC PLANNING AREAS', (2014) EPA number: 140057, Final EIS Volume I--788 pages, Volume II--656 pages, Volume III--714 pages, March 7, 2014, Availab	Report	2014	2010-2019	32.8521	-77.5167	predicted	Fraser's_Dolphin	Delphinidae	Delphinids	SSG vessels	seismic vessels	no	United States	North America
704	ATLANTIC OUTER CONTINENTAL SHELF (OSC) GEOLOGICAL AND GEOPHYSICAL ACTIVITIES, MID-ATLANTIC AND SOUTH ATLANTIC PLANNING AREAS', (2014) EPA number: 140057, Final EIS Volume I--788 pages, Volume II--656 pages, Volume III--714 pages, March 7, 2014, Availab	Report	2014	2010-2019	32.8521	-77.5167	predicted	Gervais'_Beaked_whale	Ziphiidae	Beaked Whales	SSG vessels	seismic vessels	no	United States	North America
704	ATLANTIC OUTER CONTINENTAL SHELF (OSC) GEOLOGICAL AND GEOPHYSICAL ACTIVITIES, MID-ATLANTIC AND SOUTH ATLANTIC PLANNING AREAS', (2014) EPA number: 140057, Final EIS Volume I--788 pages, Volume II--656 pages, Volume III--714 pages, March 7, 2014, Availab	Report	2014	2010-2019	32.8521	-77.5167	predicted	Harbour_Porpoise	Phocoenidae	Porpoises	SSG vessels	seismic vessels	no	United States	North America
704	ATLANTIC OUTER CONTINENTAL SHELF (OSC) GEOLOGICAL AND GEOPHYSICAL ACTIVITIES, MID-ATLANTIC AND SOUTH ATLANTIC PLANNING AREAS', (2014) EPA number: 140057, Final EIS Volume I--788 pages, Volume II--656 pages, Volume III--714 pages, March 7, 2014, Availab	Report	2014	2010-2019	32.8521	-77.5167	predicted	Humpback_Whale	Balaenopteridae	Baleen Whales	SSG vessels	seismic vessels	no	United States	North America
704	ATLANTIC OUTER CONTINENTAL SHELF (OSC) GEOLOGICAL AND GEOPHYSICAL ACTIVITIES, MID-ATLANTIC AND SOUTH ATLANTIC PLANNING AREAS', (2014) EPA number: 140057, Final EIS Volume I--788 pages, Volume II--656 pages, Volume III--714 pages, March 7, 2014, Availab	Report	2014	2010-2019	32.8521	-77.5167	predicted	Killer_Whale	Delphinidae	Delphinids	SSG vessels	seismic vessels	no	United States	North America
704	ATLANTIC OUTER CONTINENTAL SHELF (OSC) GEOLOGICAL AND GEOPHYSICAL ACTIVITIES, MID-ATLANTIC AND SOUTH ATLANTIC PLANNING AREAS', (2014) EPA number: 140057, Final EIS Volume I--788 pages, Volume II--656 pages, Volume III--714 pages, March 7, 2014, Availab	Report	2014	2010-2019	32.8521	-77.5167	predicted	Long-finned_Pilot_Whale	Delphinidae	Delphinids	SSG vessels	seismic vessels	no	United States	North America
704	ATLANTIC OUTER CONTINENTAL SHELF (OSC) GEOLOGICAL AND GEOPHYSICAL ACTIVITIES, MID-ATLANTIC AND SOUTH ATLANTIC PLANNING AREAS', (2014) EPA number: 140057, Final EIS Volume I--788 pages, Volume II--656 pages, Volume III--714 pages, March 7, 2014, Availab	Report	2014	2010-2019	32.8521	-77.5167	predicted	Melon-headed_Whale	Delphinidae	Delphinids	SSG vessels	seismic vessels	no	United States	North America
704	ATLANTIC OUTER CONTINENTAL SHELF (OSC) GEOLOGICAL AND GEOPHYSICAL ACTIVITIES, MID-ATLANTIC AND SOUTH ATLANTIC PLANNING AREAS', (2014) EPA number: 140057, Final EIS Volume I--788 pages, Volume II--656 pages, Volume III--714 pages, March 7, 2014, Availab	Report	2014	2010-2019	32.8521	-77.5167	predicted	Minke_Whale	Balaenopteridae	Baleen Whales	SSG vessels	seismic vessels	no	United States	North America
704	ATLANTIC OUTER CONTINENTAL SHELF (OSC) GEOLOGICAL AND GEOPHYSICAL ACTIVITIES, MID-ATLANTIC AND SOUTH ATLANTIC PLANNING AREAS', (2014) EPA number: 140057, Final EIS Volume I--788 pages, Volume II--656 pages, Volume III--714 pages, March 7, 2014, Availab	Report	2014	2010-2019	32.8521	-77.5167	predicted	North_Atlantic_Right_Whale	Balaenidae	Baleen Whales	SSG vessels	seismic vessels	no	United States	North America
704	ATLANTIC OUTER CONTINENTAL SHELF (OSC) GEOLOGICAL AND GEOPHYSICAL ACTIVITIES, MID-ATLANTIC AND SOUTH ATLANTIC PLANNING AREAS', (2014) EPA number: 140057, Final EIS Volume I--788 pages, Volume II--656 pages, Volume III--714 pages, March 7, 2014, Availab	Report	2014	2010-2019	32.8521	-77.5167	predicted	Northern_Bottlenose_Whale	Ziphiidae	Beaked Whales	SSG vessels	seismic vessels	no	United States	North America
704	ATLANTIC OUTER CONTINENTAL SHELF (OSC) GEOLOGICAL AND GEOPHYSICAL ACTIVITIES, MID-ATLANTIC AND SOUTH ATLANTIC PLANNING AREAS', (2014) EPA number: 140057, Final EIS Volume I--788 pages, Volume II--656 pages, Volume III--714 pages, March 7, 2014, Availab	Report	2014	2010-2019	32.8521	-77.5167	predicted	Pantropical_Spotted_Dolphin	Delphinidae	Delphinids	SSG vessels	seismic vessels	no	United States	North America
704	ATLANTIC OUTER CONTINENTAL SHELF (OSC) GEOLOGICAL AND GEOPHYSICAL ACTIVITIES, MID-ATLANTIC AND SOUTH ATLANTIC PLANNING AREAS', (2014) EPA number: 140057, Final EIS Volume I--788 pages, Volume II--656 pages, Volume III--714 pages, March 7, 2014, Availab	Report	2014	2010-2019	32.8521	-77.5167	predicted	Pygmy_Killer_Whale	Delphinidae	Delphinids	SSG vessels	seismic vessels	no	United States	North America
704	ATLANTIC OUTER CONTINENTAL SHELF (OSC) GEOLOGICAL AND GEOPHYSICAL ACTIVITIES, MID-ATLANTIC AND SOUTH ATLANTIC PLANNING AREAS', (2014) EPA number: 140057, Final EIS Volume I--788 pages, Volume II--656 pages, Volume III--714 pages, March 7, 2014, Availab	Report	2014	2010-2019	32.8521	-77.5167	predicted	Pygmy_Sperm_Whale	Kogiidae	Sperm Whales	SSG vessels	seismic vessels	no	United States	North America
704	ATLANTIC OUTER CONTINENTAL SHELF (OSC) GEOLOGICAL AND GEOPHYSICAL ACTIVITIES, MID-ATLANTIC AND SOUTH ATLANTIC PLANNING AREAS', (2014) EPA number: 140057, Final EIS Volume I--788 pages, Volume II--656 pages, Volume III--714 pages, March 7, 2014, Availab	Report	2014	2010-2019	32.8521	-77.5167	predicted	Risso's_Dolphin	Delphinidae	Delphinids	SSG vessels	seismic vessels	no	United States	North America
704	ATLANTIC OUTER CONTINENTAL SHELF (OSC) GEOLOGICAL AND GEOPHYSICAL ACTIVITIES, MID-ATLANTIC AND SOUTH ATLANTIC PLANNING AREAS', (2014) EPA number: 140057, Final EIS Volume I--788 pages, Volume II--656 pages, Volume III--714 pages, March 7, 2014, Availab	Report	2014	2010-2019	32.8521	-77.5167	predicted	Rough-toothed_Dolphin	Delphinidae	Delphinids	SSG vessels	seismic vessels	no	United States	North America
704	ATLANTIC OUTER CONTINENTAL SHELF (OSC) GEOLOGICAL AND GEOPHYSICAL ACTIVITIES, MID-ATLANTIC AND SOUTH ATLANTIC PLANNING AREAS', (2014) EPA number: 140057, Final EIS Volume I--788 pages, Volume II--656 pages, Volume III--714 pages, March 7, 2014, Availab	Report	2014	2010-2019	32.8521	-77.5167	predicted	Sei_Whale	Balaenopteridae	Baleen Whales	SSG vessels	seismic vessels	no	United States	North America
704	ATLANTIC OUTER CONTINENTAL SHELF (OSC) GEOLOGICAL AND GEOPHYSICAL ACTIVITIES, MID-ATLANTIC AND SOUTH ATLANTIC PLANNING AREAS', (2014) EPA number: 140057, Final EIS Volume I--788 pages, Volume II--656 pages, Volume III--714 pages, March 7, 2014, Availab	Report	2014	2010-2019	32.8521	-77.5167	predicted	Short-finned_Pilot_Whale	Delphinidae	Delphinids	SSG vessels	seismic vessels	no	United States	North America
704	ATLANTIC OUTER CONTINENTAL SHELF (OSC) GEOLOGICAL AND GEOPHYSICAL ACTIVITIES, MID-ATLANTIC AND SOUTH ATLANTIC PLANNING AREAS', (2014) EPA number: 140057, Final EIS Volume I--788 pages, Volume II--656 pages, Volume III--714 pages, March 7, 2014, Availab	Report	2014	2010-2019	32.8521	-77.5167	predicted	Sowerby's_Beaked_Whale	Ziphiidae	Beaked Whales	SSG vessels	seismic vessels	no	United States	North America
704	ATLANTIC OUTER CONTINENTAL SHELF (OSC) GEOLOGICAL AND GEOPHYSICAL ACTIVITIES, MID-ATLANTIC AND SOUTH ATLANTIC PLANNING AREAS', (2014) EPA number: 140057, Final EIS Volume I--788 pages, Volume II--656 pages, Volume III--714 pages, March 7, 2014, Availab	Report	2014	2010-2019	32.8521	-77.5167	predicted	Spinner_Dolphin	Delphinidae	Delphinids	SSG vessels	seismic vessels	no	United States	North America
704	ATLANTIC OUTER CONTINENTAL SHELF (OSC) GEOLOGICAL AND GEOPHYSICAL ACTIVITIES, MID-ATLANTIC AND SOUTH ATLANTIC PLANNING AREAS', (2014) EPA number: 140057, Final EIS Volume I--788 pages, Volume II--656 pages, Volume III--714 pages, March 7, 2014, Availab	Report	2014	2010-2019	32.8521	-77.5167	predicted	Striped_Dolphin	Delphinidae	Delphinids	SSG vessels	seismic vessels	no	United States	North America
704	ATLANTIC OUTER CONTINENTAL SHELF (OSC) GEOLOGICAL AND GEOPHYSICAL ACTIVITIES, MID-ATLANTIC AND SOUTH ATLANTIC PLANNING AREAS', (2014) EPA number: 140057, Final EIS Volume I--788 pages, Volume II--656 pages, Volume III--714 pages, March 7, 2014, Availab	Report	2014	2010-2019	32.8521	-77.5167	predicted	True's_Beaked_Whale	Ziphiidae	Beaked Whales	SSG vessels	seismic vessels	no	United States	North America
705	AU, D. and PERRYMAN, W. (1982) 'MOVEMENT AND SPEED OF DOLPHIN SCHOOLS RESPONDING TO AN APPROACHING SHIP', FISHERY BULLETIN, 80(2), pp. 371-379. Available at: doi:	Peer-review	1982	1980-1989	10.25	-109.167	observed	Pantropical_Spotted_Dolphin	Delphinidae	Delphinids	unspecified vessels	large unspecified vessels	yes	France	Europe
705	AU, D. and PERRYMAN, W. (1982) 'MOVEMENT AND SPEED OF DOLPHIN SCHOOLS RESPONDING TO AN APPROACHING SHIP', FISHERY BULLETIN, 80(2), pp. 371-379. Available at: doi:	Peer-review	1982	1980-1989	10.25	-109.167	observed	Spinner_Dolphin	Delphinidae	Delphinids	unspecified vessels	large unspecified vessels	yes	France	Europe
705	AU, D. and PERRYMAN, W. (1982) 'MOVEMENT AND SPEED OF DOLPHIN SCHOOLS RESPONDING TO AN APPROACHING SHIP', FISHERY BULLETIN, 80(2), pp. 371-379. Available at: doi:	Peer-review	1982	1980-1989	10.25	-109.167	observed	Striped_Dolphin	Delphinidae	Delphinids	unspecified vessels	large unspecified vessels	yes	France	Europe
706	Aulanier, F., Simard, Y., Roy, N., Gervaise, C. and Bandet, M. (2016) 'Spatial-temporal exposure of blue whale habitats to shipping noise in St. Lawrence system', Research document (Canadian Science Advisory Secretariat)/Document de recherche (Secretaria	Report	2016	2010-2019	48.6438	-62.491	predicted	Blue_Whale	Balaenopteridae	Baleen Whales	unspecified vessels	large unspecified vessels	yes	Canada	North America
707	Ayres, K.L. and Wasser, S.K. (2011) 'Distinguishing the impacts of prey availability and vessel traffic on an endangered killer whale (Orcinus orca) population', ProQuest Dissertations and Theses, (3501508), p. 99. Available at: doi:	PhD Thesis	2011	2010-2019	49.0816	-123.467	predicted	Killer_Whale	Delphinidae	Delphinids	unspecified vessels	unspecified vessels	yes	Canada	North America
708	Azzara, A.J. and Zharen, W.v. (2012) 'Impacts of vessel noise perturbations on the resident sperm whale population in the Gulf of Mexico', ProQuest Dissertations and Theses, (3524774), p. 196. Available at: doi:	PhD Thesis	2012	2010-2019	29.102	-86.2801	observed	Sperm_Whale	Physeteridae	Sperm Whales	unspecified vessels	large unspecified vessels	yes	United States	North America
710	Baker, C.S. and Herman, L.M. (1989) 'Behavioral responses of summering humpback whales to vessel traffic: Experimental and opportunistic observations', Available at: doi:	Report	1989	1980-1989	58.6003	-136.019	observed	Humpback_Whale	Balaenopteridae	Baleen Whales	unspecified vessels	small unspecified vessels	yes	United States	North America
710	Baker, C.S. and Herman, L.M. (1989) 'Behavioral responses of summering humpback whales to vessel traffic: Experimental and opportunistic observations', Available at: doi:	Report	1989	1980-1989	58.6003	-136.019	observed	Humpback_Whale	Balaenopteridae	Baleen Whales	unspecified vessels	large unspecified vessels	yes	United States	North America
712	Bejder, L. (1997) 'Behaviour, ecology and impact of tourism on Hector's Dolphins (Cephalorhynchus Hectori) in Porpoise Bay, New Zealand', ASFA Dissertations and Theses, p. 111. Available at: doi:	MSc Thesis	1997	1990-1999	-32.0184	115.532	observed	Hector's_Dolphin	Delphinidae	Delphinids	recreational vessels	eco-tourism vessels	yes	Australia	Oceania
713	Bejder, L. and Whitehead, H. (2005) 'Linking short and long-term effects of nature-based tourism on cetaceans', ProQuest Dissertations and Theses, p. 157. Available at: doi:	PhD Thesis	2005	2000-2009	-25.8613	113.733	observed	Indo-Pacific_Bottlenose_Dolphin	Delphinidae	Delphinids	recreational vessels	motorboats	yes	Australia	Oceania
713	Bejder, L. and Whitehead, H. (2005) 'Linking short and long-term effects of nature-based tourism on cetaceans', ProQuest Dissertations and Theses, p. 157. Available at: doi:	PhD Thesis	2005	2000-2009	-25.8613	113.733	observed	Indo-Pacific_Bottlenose_Dolphin	Delphinidae	Delphinids	recreational vessels	eco-tourism vessels	yes	Australia	Oceania
716	Best, P.B., Peddemors, V.M., Cockcroft, V.G. and Rice, N. (2001) 'Mortalities of right whales and related anthropogenic factors in South African waters, 1963-1998', Journal of Cetacean Research and Management, pp. 171-176. Available at: doi:	Peer-review	2001	2000-2009	-34.0378	19.3817	observed	Southern_Right_Whale	Balaenidae	Baleen Whales	recreational vessels	eco-tourism vessels	no	South Africa	Africa
716	Best, P.B., Peddemors, V.M., Cockcroft, V.G. and Rice, N. (2001) 'Mortalities of right whales and related anthropogenic factors in South African waters, 1963-1998', Journal of Cetacean Research and Management, pp. 171-176. Available at: doi:	Peer-review	2001	2000-2009	-34.0378	19.3817	observed	Southern_Right_Whale	Balaenidae	Baleen Whales	fishing vessels	fishing vessels	yes	South Africa	Africa
716	Best, P.B., Peddemors, V.M., Cockcroft, V.G. and Rice, N. (2001) 'Mortalities of right whales and related anthropogenic factors in South African waters, 1963-1998', Journal of Cetacean Research and Management, pp. 171-176. Available at: doi:	Peer-review	2001	2000-2009	-34.0378	19.3817	observed	Southern_Right_Whale	Balaenidae	Baleen Whales	C&P vessels	ferries	yes	South Africa	Africa
716	Best, P.B., Peddemors, V.M., Cockcroft, V.G. and Rice, N. (2001) 'Mortalities of right whales and related anthropogenic factors in South African waters, 1963-1998', Journal of Cetacean Research and Management, pp. 171-176. Available at: doi:	Peer-review	2001	2000-2009	-34.0378	19.3817	observed	Southern_Right_Whale	Balaenidae	Baleen Whales	unspecified vessels	unspecified vessels	yes	South Africa	Africa
718	Blair, H.B. and Parks, S.E. (2015) 'Impacts of ship noise on the nighttime foraging behaviors of the North Atlantic humpback whale (Megaptera novaeangliae)', ProQuest Dissertations and Theses, (1588583), p. 52. Available at: doi:	MSc Thesis	2015	2010-2019	42.4246	-70.4718	observed	Humpback_Whale	Balaenopteridae	Baleen Whales	unspecified vessels	large unspecified vessels	yes	United States	North America
719	Blane, J.M. and Jackson, R. (1994) 'The impact of ecotourism boats on the St. Lawrence beluga whales', Environmental Conservation, 21(3), pp. 267-269. Available at: doi:	Peer-review	1994	1990-1999	48.2626	-69.2571	observed	Beluga	Monodontidae	Delphinids	unspecified vessels	unspecified vessels	yes	Canada	North America
720	Blevins, R.E. and Atkinson, S. (2015) 'Sound and human impacts on beluga whales in Cook Inlet, Alaska', ProQuest Dissertations and Theses, (3746680), p. 176. Available at: doi:	PhD Thesis	2015	2010-2019	60.8156	-151.531	predicted	Beluga	Monodontidae	Delphinids	unspecified vessels	unspecified vessels	yes	United States	North America
721	Bonfietti, I.F. and Yvonnick, L.P. (2012) 'Estuarine dolphins (sotalia guianensis) (van bénéden, 1864) (cetacea: Delphinidae) in porto de ilhéus, brazil: Group characterisation and response to ships', North-Western Journal of Zoology, 8(2), pp. 232-24	Peer-review	2012	2010-2019	-14.7677	-39.0261	observed	Guiana_Dolphin	Delphinidae	Delphinids	C&P vessels	goods vessels	no	Brazil	South America
721	Bonfietti, I.F. and Yvonnick, L.P. (2012) 'Estuarine dolphins (sotalia guianensis) (van bénéden, 1864) (cetacea: Delphinidae) in porto de ilhéus, brazil: Group characterisation and response to ships', North-Western Journal of Zoology, 8(2), pp. 232-24	Peer-review	2012	2010-2019	-14.7677	-39.0261	observed	Guiana_Dolphin	Delphinidae	Delphinids	fishing vessels	fishing vessels	no	Brazil	South America
721	Bonfietti, I.F. and Yvonnick, L.P. (2012) 'Estuarine dolphins (sotalia guianensis) (van bénéden, 1864) (cetacea: Delphinidae) in porto de ilhéus, brazil: Group characterisation and response to ships', North-Western Journal of Zoology, 8(2), pp. 232-24	Peer-review	2012	2010-2019	-14.7677	-39.0261	observed	Guiana_Dolphin	Delphinidae	Delphinids	recreational vessels	motorboats	no	Brazil	South America
721	Bonfietti, I.F. and Yvonnick, L.P. (2012) 'Estuarine dolphins (sotalia guianensis) (van bénéden, 1864) (cetacea: Delphinidae) in porto de ilhéus, brazil: Group characterisation and response to ships', North-Western Journal of Zoology, 8(2), pp. 232-24	Peer-review	2012	2010-2019	-14.7677	-39.0261	observed	Guiana_Dolphin	Delphinidae	Delphinids	C&P vessels	cruise ships	yes	Brazil	South America
721	Bonfietti, I.F. and Yvonnick, L.P. (2012) 'Estuarine dolphins (sotalia guianensis) (van bénéden, 1864) (cetacea: Delphinidae) in porto de ilhéus, brazil: Group characterisation and response to ships', North-Western Journal of Zoology, 8(2), pp. 232-24	Peer-review	2012	2010-2019	-14.7677	-39.0261	observed	Guiana_Dolphin	Delphinidae	Delphinids	SSG vessels	tugs	yes	Brazil	South America
722	Borchers, D.L. and Haw, M. (1990) 'Determination of minke whale response to a transiting survey vessel from visual tracking of sightings (SC/41/SHMi6)', Annual Report. International Whaling Commission, 40, pp. 257-269. Available at: doi:	Peer-review	1990	1990-1999	-66	35.5	observed	Antarctic_Minke_Whale	Balaenopteridae	Baleen Whales	unspecified vessels	large unspecified vessels	yes	Antarctica	Antarctica
723	Borggaard, D.L. and Lien, J. (1997) 'Assessing the effects of industrial activity on cetaceans in Trinity Bay, Newfoundland', ProQuest Dissertations and Theses, p. 167. Available at: doi:	MSc Thesis	1997	1990-1999	47.7557	-53.6531	observed	Harbour_Porpoise	Phocoenidae	Porpoises	unspecified vessels	large unspecified vessels	no	Canada	North America
723	Borggaard, D.L. and Lien, J. (1997) 'Assessing the effects of industrial activity on cetaceans in Trinity Bay, Newfoundland', ProQuest Dissertations and Theses, p. 167. Available at: doi:	MSc Thesis	1997	1990-1999	47.7557	-53.6531	observed	Humpback_Whale	Balaenopteridae	Baleen Whales	unspecified vessels	large unspecified vessels	no	Canada	North America
723	Borggaard, D.L. and Lien, J. (1997) 'Assessing the effects of industrial activity on cetaceans in Trinity Bay, Newfoundland', ProQuest Dissertations and Theses, p. 167. Available at: doi:	MSc Thesis	1997	1990-1999	47.7557	-53.6531	observed	Minke_Whale	Balaenopteridae	Baleen Whales	unspecified vessels	large unspecified vessels	no	Canada	North America
734	Burnham, R. and Duffus, D. (2019) 'Gray whale calling response to altered soundscapes driven by whale watching activities in a foraging area', The Journal of Ocean Technology, 14(3), pp. 84-106. Available at: doi:	Peer-review	2019	2010-2019	49.2563	-126.159	observed	Gray_Whale	Eschrichtiidae	Baleen Whales	unspecified vessels	unspecified vessels	yes	Canada	North America
735	Byard, R.W., MD, Winskog, C., MD, Machado, A. and Boardman, W. (2012) 'The assessment of lethal propeller strike injuries in sea mammals: Journal of the Association of Police Surgeons of Great Britain', Journal of Forensic and Legal Medicine, 19(3), p. 158. Available at: doi:	Peer-review	2012	2010-2019	NA	NA	observed	Indo-Pacific_Bottlenose_Dolphin	Delphinidae	Delphinids	unspecified vessels	unspecified vessels	yes	NA	NA
736	Camargo, F.S. and Bellini, C. (2007) 'Report on the collision between a spinner dolphin and a boat in the Fernando de Noronha Archipelago, Western Equatorial Atlantic, Brazil', Biota Neotropica, 7(1) Available at: doi:	Peer-review	2007	2000-2009	-3.86186	-32.4515	observed	Spinner_Dolphin	Delphinidae	Delphinids	unspecified vessels	unspecified vessels	yes	Brazil	South America
737	Campbell-Malone, R. and Moore, M.J. (2008) 'Biomechanics of North Atlantic right whale bone: Mandibular fracture as a fatal endpoint for blunt vessel -whale collision modeling', ProQuest Dissertations and Theses, (820239) Available at: doi:	PhD Thesis	2008	2000-2009	35.7326	-76.3153	observed	North_Atlantic_Right_Whale	Balaenidae	Baleen Whales	unspecified vessels	large unspecified vessels	yes	United States	North America
738	Capella Alzueta, J., Flórez-González, L. and Fernández, P.F. (2001) 'Mortality and anthropogenic harassment of humpback whales along the pacific coast of Colombia', Memoirs of the Queensland Museum, 47(2), pp. 547-553. Available at: doi:	Peer-review	2001	2000-2009	3.02272	-77.4355	observed	Humpback_Whale	Balaenopteridae	Baleen Whales	unspecified vessels	unspecified vessels	yes	Colombia	South America
739	Cavalcante de Albuquerque Martins, C., Parrott, L. and Michaud, R. (2012) 'Study of Baleen Whales' Ecology and Interaction with Maritime Traffic Activities to Support Management of a Complex Socio-Ecological System', ProQuest Dissertations and Theses, (3	PhD Thesis	2012	2010-2019	48.3706	-69.3195	observed	Blue_Whale	Balaenopteridae	Baleen Whales	recreational vessels	motorboats	yes	Canada	North America
740	Cecchetti, A. (2018) 'Effects of Tourism Operations on the Behavioural Patterns of Dolphin Populations Off the Azores with Particular Emphasis on the Common Dolphin (Delphinus delphis)', PQDT - Global, (27841686), p. 125. Available at: doi:	PhD Thesis	2018	2010-2019	37.675	-25.58	observed	Common_Dolphin	Delphinidae	Delphinids	recreational vessels	eco-tourism vessels	yes	Portugal	Europe
746	Scarpaci, C., Nugegoda, D. and Corkeron, P.J. (2010) 'Nature-based tourism and the behaviour of bottlenose dolphins Tursiops spp. in Port Phillip Bay, Victoria, Australia', Victorian Naturalist, 127(3), pp. 64-70. Available at: doi:	Peer-review	2010	2010-2019	-38.0887	144.82	observed	Indo-Pacific_Bottlenose_Dolphin	Delphinidae	Delphinids	recreational vessels	eco-tourism vessels	yes	Australia	Oceania
747	Constantine, R. (2002) 'The behavioural ecology of the bottlenose dolphins (Tursiops truncatus) of northeastern New Zealand: a population exposed to tourism', ASFA Dissertations and Theses, p. 233. Available at: doi:	PhD Thesis	2002	2000-2009	-35.2278	174.107	observed	Atlantic_Bottlenose_Dolphin	Delphinidae	Delphinids	unspecified vessels	unspecified vessels	yes	New Zealand	Oceania
748	Corbelli, C. (2006) 'An evaluation of the impact of commercial whale watching on humpback whales, Megaptera novaeangliae>, in Newfoundland and Labrador, and the effectiveness of a voluntary code of conduct as a management strategy', ProQuest Dissertation	PhD Thesis	2006	2000-2009	47.2714	-52.2026	observed	Humpback_Whale	Balaenopteridae	Baleen Whales	recreational vessels	eco-tourism vessels	yes	Canada	North America
749	Corkeron, P.J. (1995) 'Humpback whales (Megaptera novaeangliae) in Hervey Bay, Queensland: Behaviour and responses to whale-watching vessels', Canadian Journal of Zoology/Revue Canadienne de Zoologie, 73(7), pp. 1290-1299. Available at: doi:	Peer-review	1995	1990-1999	-25.1016	152.888	observed	Humpback_Whale	Balaenopteridae	Baleen Whales	recreational vessels	eco-tourism vessels	yes	Australia	Oceania
750	Coscarella, M., Dans, S.L., Crespo, E.A. and Pedraza, S.N. (2003) 'Potential impact of unregulated dolphin watching activities in Patagonia', Journal of cetacean research and management, 5(1), pp. 77-84. Available at: doi:	Peer-review	2003	2000-2009	-42.6883	-64.759	observed	Commerson's_Dolphin	Delphinidae	Delphinids	recreational vessels	eco-tourism vessels	yes	Argentina	South America
750	Coscarella, M., Dans, S.L., Crespo, E.A. and Pedraza, S.N. (2003) 'Potential impact of unregulated dolphin watching activities in Patagonia', Journal of cetacean research and management, 5(1), pp. 77-84. Available at: doi:	Peer-review	2003	2000-2009	-42.6883	-64.759	observed	Dusky_Dolphin	Delphinidae	Delphinids	recreational vessels	eco-tourism vessels	yes	Argentina	South America
751	Cosens, S.E. and Dueck, L.P. (1993) 'ICEBREAKER NOISE IN LANCASTER SOUND, N.W.T., CANADA: IMPLICATIONS FOR MARINE MAMMAL BEHAVIOR', Marine Mammal Science, 9(3), pp. 285-300. Available at: doi:10.1111/j.1748-7692.1993.tb00456.x	Peer-review	1993	1990-1999	75.5744	-84.7543	predicted	Beluga	Monodontidae	Delphinids	SSG vessels	icebreakers	yes	Canada	North America
754	Cummings, J.I. and Klinger, T. (2014) 'Geostatistical Analyses of Interactions between Minke Whales (<i>Balaenoptera acutorostrata</i>) and Whale-Watching Boats in Skjalfandi Bay, Northeast Iceland', ProQuest Dissertations and Theses, (1573629), p. 41. A	MSc Thesis	2014	2010-2019	66.0398	-17.3725	observed	Minke_Whale	Balaenopteridae	Baleen Whales	recreational vessels	eco-tourism vessels	yes	Iceland	Europe
755	Dames, K. and Farid-Tilghman, R. (2022) 'Impacts of High Anthropogenic Activity on the Foraging Behaviors and Habitat Utilization of Individual Bottlenose Dolphins (Tursiops Truncates) in Active and Protected Waters Within Mobile Estuary in Mobile, Alaba	MSc Thesis	2022	2020-2023	30.4222	-88.0056	observed	Atlantic_Bottlenose_Dolphin	Delphinidae	Delphinids	fishing vessels	fishing vessels	yes	United States	North America
756	Danil, K., Chivers, S.J., Henshaw, M.D., Thieleking, J.L., Daniels, R. and St Leger, J.A. (2010) 'Cetacean strandings in San Diego County, California, USA: 1851-2008', Journal of Cetacean Research and Management, 11(2), pp. 163-184. Available at: doi:	Peer-review	2010	2010-2019	32.9409	-117.255	observed	Atlantic_Bottlenose_Dolphin	Delphinidae	Delphinids	unspecified vessels	unspecified vessels	yes	United States	North America
756	Danil, K., Chivers, S.J., Henshaw, M.D., Thieleking, J.L., Daniels, R. and St Leger, J.A. (2010) 'Cetacean strandings in San Diego County, California, USA: 1851-2008', Journal of Cetacean Research and Management, 11(2), pp. 163-184. Available at: doi:	Peer-review	2010	2010-2019	32.9409	-117.255	observed	Fin_Whale	Balaenopteridae	Baleen Whales	unspecified vessels	unspecified vessels	yes	United States	North America
756	Danil, K., Chivers, S.J., Henshaw, M.D., Thieleking, J.L., Daniels, R. and St Leger, J.A. (2010) 'Cetacean strandings in San Diego County, California, USA: 1851-2008', Journal of Cetacean Research and Management, 11(2), pp. 163-184. Available at: doi:	Peer-review	2010	2010-2019	32.9409	-117.255	observed	Gray_Whale	Eschrichtiidae	Baleen Whales	unspecified vessels	unspecified vessels	yes	United States	North America
756	Danil, K., Chivers, S.J., Henshaw, M.D., Thieleking, J.L., Daniels, R. and St Leger, J.A. (2010) 'Cetacean strandings in San Diego County, California, USA: 1851-2008', Journal of Cetacean Research and Management, 11(2), pp. 163-184. Available at: doi:	Peer-review	2010	2010-2019	32.9409	-117.255	observed	Minke_Whale	Balaenopteridae	Baleen Whales	unspecified vessels	unspecified vessels	yes	United States	North America
766	Elwen, S.H. and Leeney, R.H. (2010) 'Injury and Subsequent Healing of a Propeller Strike Injury to a Heaviside's Dolphin (Cephalorhynchus heavisidii)', Aquatic Mammals, 36(4), pp. 382-387. Available at: doi:https://doi.org/10.1578/AM.36.4.2010.382	Peer-review	2010	2010-2019	-22.8815	14.4856	observed	Heaviside's_Dolphin	Delphinidae	Delphinids	recreational vessels	motorboats	yes	Namibia	Africa
771	Finley, K.J., Miller, G.W., Davis, R.A., Greene, C.R., Smith, T., St. Aubin, D. and Geraci, J. (1990) 'Reactions of belugas, Delphinapterus leucas , and narwhals, Monodon monoceros , to ice-breaking ships in the Canadian High Arctic', Canadian bulletin o	Report	1990	1990-1999	74.1717	-87.671	observed	Beluga	Monodontidae	Delphinids	SSG vessels	icebreakers	yes	Canada	North America
771	Finley, K.J., Miller, G.W., Davis, R.A., Greene, C.R., Smith, T., St. Aubin, D. and Geraci, J. (1990) 'Reactions of belugas, Delphinapterus leucas , and narwhals, Monodon monoceros , to ice-breaking ships in the Canadian High Arctic', Canadian bulletin o	Report	1990	1990-1999	74.1717	-87.671	observed	Narwhal	Monodontidae	Delphinids	SSG vessels	icebreakers	yes	Canada	North America
772	Foote, A., Osborne, R.W. and Hoelzel, A.R. (2004) 'Environment -- Whale-call response to masking boat noise', Nature, 428(6986), p. 910. Available at: doi:https://doi.org/10.1038/428910a	Peer-review	2004	2000-2009	48.5121	-123.161	observed	Killer_Whale	Delphinidae	Delphinids	unspecified vessels	unspecified vessels	yes	United States	North America
777	Frohoff, T.G. (1996) 'Behavior of bottlenose (Tursiops truncatus) and spotted (Stenella frontalis) dolphins relative to human interaction', ProQuest Dissertations and Theses, (9720501), p. 203. Available at: doi:	PhD Thesis	1996	1990-1999	26.8535	-78.6993	observed	Atlantic_Spotted_Dolphin	Delphinidae	Delphinids	recreational vessels	eco-tourism vessels	yes	Bahamas	North America
778	Gagne, E. and May-Collado, L.J. (2022) 'Communicating during Widespread Systematic Noise Reduction amid COVID-19 Lockdowns: A Tale of Two Marine Vertebrates in the Archipelago of Bocas Del Toro, Panama', ProQuest Dissertations and Theses, (29164434), p.	MSc Thesis	2022	2020-2023	9.23544	-82.2489	observed	Atlantic_Bottlenose_Dolphin	Delphinidae	Delphinids	unspecified vessels	unspecified vessels	yes	Panama	North America
779	Gailey, G.A. and Wursig, B. (2013) 'Anthropogenic disturbance of western gray whale behavior off Sakhalin Island, Russia', ProQuest Dissertations and Theses, (3572283), p. 284. Available at: doi:	PhD Thesis	2013	2010-2019	53.0833	143.3	observed	Gray_Whale	Eschrichtiidae	Baleen Whales	unspecified vessels	large unspecified vessels	yes	Russia	Europe
781	Garrison, L.P., Adams, J., Pattterson, E.M. and Good, C.P. (2022) 'Assessing the risk of vessel strike mortality in North Atlantic right whales along the U.S East Coast', NOAA Technical Memorandum NMFS-SEFSC, (757), p. 1. Available at: doi:	Report	2022	2020-2023	37.4202	-75.19	predicted	North_Atlantic_Right_Whale	Balaenidae	Baleen Whales	unspecified vessels	large unspecified vessels	yes	United States	North America
783	George, J.C., Philo, L.M., Hazard, K., Withrow, D., Carroll, G.M. and Suydam, R. (1994) 'Frequency of killer whale (Orcinus orca) attacks and ship collisions based on scarring on bowhead whales (Balaena mysticetus) of the Bering-Chukchi-Beaufort Seas sto	Peer-review	1994	1990-1999	68.7107	-165.698	observed	Bowhead_Whale	Balaenidae	Baleen Whales	unspecified vessels	unspecified vessels	yes	United States	North America
786	Goodwin, L. and Cotton, P.A. (2004) 'Effects of Boat Traffic on the Behaviour of Bottlenose Dolphins (Tursiops truncatus)', Aquatic Mammals, 30(2), pp. 279-283. Available at: doi:https://doi.org/10.1578/AM.30.2.2004.279	Peer-review	2004	2000-2009	50.5315	-3.4496	observed	Atlantic_Bottlenose_Dolphin	Delphinidae	Delphinids	recreational vessels	motorboats	yes	United Kingdom	Europe
790	Gregory, P. and Rowden, A.A. (2001) 'Behaviour patterns of bottlenose dolphins (Tursiops truncatus) relative to tidal state, time-of-day, and boat traffic in Cardigan Bay, West Wales', Aquatic Mammals, 27(2), pp. 105-113. Available at: doi:	Peer-review	2001	2000-2009	52.234	-4.46747	observed	Atlantic_Bottlenose_Dolphin	Delphinidae	Delphinids	recreational vessels	motorboats	no	United Kingdom	Europe
790	Gregory, P. and Rowden, A.A. (2001) 'Behaviour patterns of bottlenose dolphins (Tursiops truncatus) relative to tidal state, time-of-day, and boat traffic in Cardigan Bay, West Wales', Aquatic Mammals, 27(2), pp. 105-113. Available at: doi:	Peer-review	2001	2000-2009	52.234	-4.46747	observed	Atlantic_Bottlenose_Dolphin	Delphinidae	Delphinids	recreational vessels	eco-tourism vessels	no	United Kingdom	Europe
791	Greig, A.P., Secchi, E.R., Zerbini, A. and Dalla Rosa, L. (2001) 'Stranding events of southern right whales, Eubalaena australis, in southern Brazil', Journal of Cetacean Research and Management, (2), pp. 157-160. Available at: doi:	Peer-review	2001	2000-2009	-31.1265	-50.9922	observed	Southern_Right_Whale	Balaenidae	Baleen Whales	unspecified vessels	unspecified vessels	yes	Brazil	South America
793	Guerra, M. (2013) 'Effects of vessels on the surface and vocal behaviour of bottlenose dolphins in Doubtful Sound, New Zealand', ASFA Dissertations and Theses, p. 114. Available at: doi:	MSc Thesis	2013	2010-2019	-45.3141	166.976	observed	Atlantic_Bottlenose_Dolphin	Delphinidae	Delphinids	SSG vessels	cetacean research vessels	yes	New Zealand	Oceania
793	Guerra, M. (2013) 'Effects of vessels on the surface and vocal behaviour of bottlenose dolphins in Doubtful Sound, New Zealand', ASFA Dissertations and Theses, p. 114. Available at: doi:	MSc Thesis	2013	2010-2019	-45.3141	166.976	observed	Atlantic_Bottlenose_Dolphin	Delphinidae	Delphinids	recreational vessels	eco-tourism vessels	yes	New Zealand	Oceania
802	Hashim, N.A.N. and Jaaman, S.A. (2011) 'Boat effects on the behaviour of Indo-Pacific Humpback (sousa chinensis) and Irrawaddy dolphins (orcaella brevirostris) in Cowie Bay, Sabah, Malaysia', Sains Malaysiana, 40(12), pp. 1383-1392. Available at: doi:	Peer-review	2011	2010-2019	4.30811	117.712	observed	Indo-Pacific_Humpback_Dolphin	Delphinidae	Delphinids	recreational vessels	motorboats	no	Malaysia	Asia
802	Hashim, N.A.N. and Jaaman, S.A. (2011) 'Boat effects on the behaviour of Indo-Pacific Humpback (sousa chinensis) and Irrawaddy dolphins (orcaella brevirostris) in Cowie Bay, Sabah, Malaysia', Sains Malaysiana, 40(12), pp. 1383-1392. Available at: doi:	Peer-review	2011	2010-2019	4.30811	117.712	observed	Indo-Pacific_Humpback_Dolphin	Delphinidae	Delphinids	fishing vessels	fishing vessels	yes	Malaysia	Asia
802	Hashim, N.A.N. and Jaaman, S.A. (2011) 'Boat effects on the behaviour of Indo-Pacific Humpback (sousa chinensis) and Irrawaddy dolphins (orcaella brevirostris) in Cowie Bay, Sabah, Malaysia', Sains Malaysiana, 40(12), pp. 1383-1392. Available at: doi:	Peer-review	2011	2010-2019	4.30811	117.712	observed	Irrawaddy_Dolphin	Delphinidae	Delphinids	recreational vessels	motorboats	yes	Malaysia	Asia
802	Hashim, N.A.N. and Jaaman, S.A. (2011) 'Boat effects on the behaviour of Indo-Pacific Humpback (sousa chinensis) and Irrawaddy dolphins (orcaella brevirostris) in Cowie Bay, Sabah, Malaysia', Sains Malaysiana, 40(12), pp. 1383-1392. Available at: doi:	Peer-review	2011	2010-2019	4.30811	117.712	observed	Irrawaddy_Dolphin	Delphinidae	Delphinids	fishing vessels	fishing vessels	yes	Malaysia	Asia
803	Hawkins, E.R., Gustavsson, M., Pogson-Manning, L., Pheloung, H. and Jaehnichen, C. (2022) 'Prevalence of Skin Lesions and Injuries in Australian Humpback Dolphins (Sousa sahulensis) and Indo-Pacific Bottlenose Dolphins (Tursiops aduncus) in Moreton Bay,	Peer-review	2022	2020-2023	-27.2645	153.266	observed	Indo-Pacific_Bottlenose_Dolphin	Delphinidae	Delphinids	unspecified vessels	unspecified vessels	yes	Australia	Oceania
804	Heckel, G., Reilly, S.B., Sumich, J.L. and Espejel, I. (2001) 'The influence of whalewatching on the behaviour of migrating gray whales (Eschrichtius robustus) in Todos Santos Bay and surrounding waters, Baja California, Mexico', Journal of Cetacean Rese	Peer-review	2001	2000-2009	31.8128	-116.693	observed	Gray_Whale	Eschrichtiidae	Baleen Whales	recreational vessels	eco-tourism vessels	yes	Mexico	North America
804	Heckel, G., Reilly, S.B., Sumich, J.L. and Espejel, I. (2001) 'The influence of whalewatching on the behaviour of migrating gray whales (Eschrichtius robustus) in Todos Santos Bay and surrounding waters, Baja California, Mexico', Journal of Cetacean Rese	Peer-review	2001	2000-2009	31.8128	-116.693	observed	Gray_Whale	Eschrichtiidae	Baleen Whales	recreational vessels	eco-tourism vessels	yes	Mexico	North America
805	Heenehan, H.L. and Johnston, D.W. (2016) 'Soundscape Ecology of Hawaiian Spinner Dolphin Resting Bays', ProQuest Dissertations and Theses, (10103499), p. 220. Available at: doi:	PhD Thesis	2016	2010-2019	19.4677	-155.954	observed	Spinner_Dolphin	Delphinidae	Delphinids	unspecified vessels	unspecified vessels	yes	United States	North America
806	Hewitt, R.P. (1985) 'Reaction of dolphins to a survey vessel: Effects on census data', Fishery Bulletin, 83(2), pp. 187-193. Available at: doi:	Peer-review	1985	1980-1989	32.5408	-121.174	observed	Atlantic_Spotted_Dolphin	Delphinidae	Delphinids	SSG vessels	cetacean research vessels	yes	United States	North America
806	Hewitt, R.P. (1985) 'Reaction of dolphins to a survey vessel: Effects on census data', Fishery Bulletin, 83(2), pp. 187-193. Available at: doi:	Peer-review	1985	1980-1989	32.5408	-121.174	observed	Pantropical_Spotted_Dolphin	Delphinidae	Delphinids	SSG vessels	cetacean research vessels	yes	United States	North America
810	Holt, M.M., Veirs, V. and Veirs, S. (2008) 'Noise Effects on the Call Amplitude of Southern Resident Killer Whales (Orcinus Orca)', Bioacoustics, 17(1), pp. 164-166. Available at: doi:	Peer-review	2008	2000-2009	48.5582	-123.176	observed	Killer_Whale	Delphinidae	Delphinids	unspecified vessels	unspecified vessels	yes	United States	North America
813	IJsseldijk, L.L., Steenbergen, J., Gröne, A., Hiemstra, S., Kik, M.J.L. and Begeman, L. (2014) 'Apparent Emergence of Bow-Caught Fin Whales (Balaenoptera physalus) Found in the Netherlands', Aquatic Mammals, 40(4), pp. 317-320. Available at: doi:	Peer-review	2014	2010-2019	51.9974	4.16868	observed	Fin_Whale	Balaenopteridae	Baleen Whales	C&P vessels	goods vessels	yes	Netherlands	Europe
815	Impacts of Rerouting Marine Traffic in the St. Lawrence Estuary on Beluga (Delphinapterus Leucas): Science in Support of Risk Management', (2014) Science advisory report, p. 9. Available at: doi:	Report	2014	2010-2019	48.4167	-69	predicted	Beluga	Monodontidae	Delphinids	C&P vessels	commercial AIS vessels	yes	Canada	North America
816	Isojunno, S. (2015) 'Influence of natural factors and anthropogenic stressors on sperm whale foraging effort and success at high latitudes', PQDT - UK & Ireland, (10084227) Available at: doi:	PhD Thesis	2015	2010-2019	-42.3834	173.759	observed	Sperm_Whale	Physeteridae	Sperm Whales	SSG vessels	cetacean research vessels	no	New Zealand	Oceania
816	Isojunno, S. (2015) 'Influence of natural factors and anthropogenic stressors on sperm whale foraging effort and success at high latitudes', PQDT - UK & Ireland, (10084227) Available at: doi:	PhD Thesis	2015	2010-2019	71.7786	21.9202	observed	Sperm_Whale	Physeteridae	Sperm Whales	SSG vessels	cetacean research vessels	yes	Norway	Europe
816	Isojunno, S. (2015) 'Influence of natural factors and anthropogenic stressors on sperm whale foraging effort and success at high latitudes', PQDT - UK & Ireland, (10084227) Available at: doi:	PhD Thesis	2015	2010-2019	-42.3834	173.759	observed	Sperm_Whale	Physeteridae	Sperm Whales	recreational vessels	eco-tourism vessels	yes	New Zealand	Oceania
820	Janetzki, H.A. and Paterson, R.A. (2001) 'Aspects of humpback whale, Megaptera novaeangliae, calf mortality in Queensland', Memoirs of the Queensland Museum, 47(2), pp. 431-436. Available at: doi:	Report	2001	2000-2009	-25.3192	152.721	observed	Humpback_Whale	Balaenopteridae	Baleen Whales	unspecified vessels	unspecified vessels	yes	Australia	Oceania
822	Jefferson, T.A., Curry, B.E. and Kinoshita, R. (2002) 'Mortality and morbidity of Hong Kong finless porpoises, with emphasis on the role of environmental contaminants', Raffles Bulletin of Zoology, pp. 161-171. Available at: doi:	Peer-review	2002	2000-2009	22.2131	114.249	observed	Indo-Pacific_Finless_Porpoise	Phocoenidae	Porpoises	unspecified vessels	unspecified vessels	yes	China	Asia
823	Jefferson, T.A., Hung, S.K. and Lam, P. (2006) 'Strandings, mortality and morbidity of Indo-Pacific humpback dolphins in Hong Kong, with emphasis on the role of organochlorine contaminants', Journal of cetacean research and management, 8(2), pp. 181-193.	Peer-review	2006	2000-2009	22.2131	114.249	observed	Indo-Pacific_Humpback_Dolphin	Delphinidae	Delphinids	unspecified vessels	unspecified vessels	yes	China	Asia
824	Jensen, F.H., Wahlberg, M., Bejder, L. and Madsen, P.T. (2008) 'Noise Levels and Masking Potential of Small Whale-Watching and Research Vessels Around Two Delphinid Species', Bioacoustics, 17(1), pp. 166-168. Available at: doi:	Peer-review	2008	2000-2009	-33.3055	115.656	predicted	Indo-Pacific_Bottlenose_Dolphin	Delphinidae	Delphinids	recreational vessels	eco-tourism vessels	yes	Australia	Oceania
824	Jensen, F.H., Wahlberg, M., Bejder, L. and Madsen, P.T. (2008) 'Noise Levels and Masking Potential of Small Whale-Watching and Research Vessels Around Two Delphinid Species', Bioacoustics, 17(1), pp. 166-168. Available at: doi:	Peer-review	2008	2000-2009	28.4587	-16.6389	predicted	Short-finned_Pilot_Whale	Delphinidae	Delphinids	recreational vessels	eco-tourism vessels	yes	Spain	Europe
827	Kates Varghese, H.S.C. and Miksis-Olds, J. (2021) 'The Effect of Deep-Water Multibeam Mapping Activity on the Foraging Behavior of Cuvier’s Beaked Whales and the Marine Acoustic Environment', ProQuest Dissertations and Theses, (28869057), p. 376. Avail	PhD Thesis	2021	2020-2023	32.9434	-118.875	observed	Cuvier's_Beaked_Whale	Ziphiidae	Beaked Whales	fishing vessels	fishing vessels	yes	United States	North America
828	Kemper, C., Coughran, D., Warneke, R., Pirzl, R., Watson, M., Gales, R. and Gibbs, S. (2008) 'Southern right whale (Eubalaena australis) mortalities and human interactions in Australia, 1950-2006', Journal of Cetacean Research and Management, 10(1), pp.	Peer-review	2008	2000-2009	-31.1202	129.074	observed	Southern_Right_Whale	Balaenidae	Baleen Whales	C&P vessels	ferries	yes	Australia	Oceania
829	Kennedy, T.M. and Fluharty, D. (2020) 'Risk of Ship Strike and Noise Pollution to Cetaceans in the Bering Strait', ProQuest Dissertations and Theses, (28023343), p. 51. Available at: doi:	MSc Thesis	2020	2020-2023	65.798	-169.283	predicted	Beluga	Monodontidae	Delphinids	unspecified vessels	unspecified vessels	yes	Russia	Europe
829	Kennedy, T.M. and Fluharty, D. (2020) 'Risk of Ship Strike and Noise Pollution to Cetaceans in the Bering Strait', ProQuest Dissertations and Theses, (28023343), p. 51. Available at: doi:	MSc Thesis	2020	2020-2023	65.798	-169.283	predicted	Bowhead_Whale	Balaenidae	Baleen Whales	unspecified vessels	unspecified vessels	yes	Russia	Europe
829	Kennedy, T.M. and Fluharty, D. (2020) 'Risk of Ship Strike and Noise Pollution to Cetaceans in the Bering Strait', ProQuest Dissertations and Theses, (28023343), p. 51. Available at: doi:	MSc Thesis	2020	2020-2023	65.798	-169.283	predicted	Fin_Whale	Balaenopteridae	Baleen Whales	unspecified vessels	unspecified vessels	yes	Russia	Europe
829	Kennedy, T.M. and Fluharty, D. (2020) 'Risk of Ship Strike and Noise Pollution to Cetaceans in the Bering Strait', ProQuest Dissertations and Theses, (28023343), p. 51. Available at: doi:	MSc Thesis	2020	2020-2023	65.798	-169.283	predicted	Humpback_Whale	Balaenopteridae	Baleen Whales	unspecified vessels	unspecified vessels	yes	Russia	Europe
829	Kennedy, T.M. and Fluharty, D. (2020) 'Risk of Ship Strike and Noise Pollution to Cetaceans in the Bering Strait', ProQuest Dissertations and Theses, (28023343), p. 51. Available at: doi:	MSc Thesis	2020	2020-2023	65.798	-169.283	predicted	Minke_Whale	Balaenopteridae	Baleen Whales	unspecified vessels	unspecified vessels	yes	Russia	Europe
829	Kennedy, T.M. and Fluharty, D. (2020) 'Risk of Ship Strike and Noise Pollution to Cetaceans in the Bering Strait', ProQuest Dissertations and Theses, (28023343), p. 51. Available at: doi:	MSc Thesis	2020	2020-2023	65.798	-169.283	predicted	North_Pacific_Right_Whale	Balaenidae	Baleen Whales	unspecified vessels	unspecified vessels	yes	Russia	Europe
831	Klein, M.N., White, B.N. and Wang, J.Y. (2015) 'Assessment of the impacts of noise and vessel traffic on the distribution, abundance and density of Chinese humpback dolphins (Sousa chinensis chinensis) in the waters of Hong Kong', ProQuest Dissertations	MSc Thesis	2015	2010-2019	22.3583	113.908	predicted	Indo-Pacific_Humpback_Dolphin	Delphinidae	Delphinids	C&P vessels	ferries	yes	China	Asia
832	Knowlton, A.R. and Kraus, S.D. (2001) 'Mortality and serious injury of northern right whales (Eubalaena glacialis) in the western North Atlantic Ocean', Journal of Cetacean Research and Management, pp. 193-208. Available at: doi:	Peer-review	2001	2000-2009	40.8037	-73.433	observed	North_Atlantic_Right_Whale	Balaenidae	Baleen Whales	unspecified vessels	unspecified vessels	yes	United States	North America
834	Kraus, S.D. (1990) 'RATES AND POTENTIAL CAUSES OF MORTALITY IN NORTH ATLANTIC RIGHT WHALES (EUBALAENA GLACIALIS)', Marine Mammal Science, 6(4), pp. 278-291. Available at: doi:10.1111/j.1748-7692.1990.tb00358.x	Peer-review	1990	1990-1999	41.5257	-71.8578	observed	North_Atlantic_Right_Whale	Balaenidae	Baleen Whales	unspecified vessels	unspecified vessels	yes	United States	North America
835	Kraus, S.D. and Bucklin, A. (2002) 'Birth, death and taxis: North Atlantic right whales in the twenty-first century', ProQuest Dissertations and Theses, (3057250), p. 164. Available at: doi:	PhD Thesis	2002	2000-2009	41.5257	-71.8578	observed	North_Atlantic_Right_Whale	Balaenidae	Baleen Whales	unspecified vessels	unspecified vessels	yes	United States	North America
836	Kreb, D. and Rahadi, K.D. (2004) 'Living Under an Aquatic Freeway: Effects of Boats on Irrawaddy Dolphins (Orcaella brevirostris) in a Coastal and Riverine Environment in Indonesia', Aquatic Mammals, 30(3), pp. 363-375. Available at: doi:https://doi.org/	Peer-review	2004	2000-2009	-1.32357	116.821	observed	Irrawaddy_Dolphin	Delphinidae	Delphinids	recreational vessels	motorboats	no	Indonesia	Asia
838	Kügler, A. and Orbach, D.N. (2014) 'Sources of notch and scar patterns on the dorsal fins of dusky dolphins (Lagenorhynchus obscurus)', Aquatic Mammals, 40(3), pp. 260-273. Available at: doi:10.1578/AM.40.3.2014.260	Peer-review	2014	2010-2019	-42.4469	173.648	observed	Dusky_Dolphin	Delphinidae	Delphinids	unspecified vessels	unspecified vessels	yes	New Zealand	Oceania
840	Lair, S., Martineau, D. and Measures, L.N. (2013) 'Causes of mortality in St. Lawrence Estuary beluga (Delphinapterus leuca) from 1983 to 2012', Research document (Canadian Science Advisory Secretariat)/Document de recherche (Secretariat canadien de cons	Report	2013	2010-2019	48.8537	-67.2904	observed	Beluga	Monodontidae	Delphinids	unspecified vessels	unspecified vessels	yes	Canada	North America
842	Leatherwood, S., Awbrey, F.T. and Thomas, J. (1982) 'Minke whale response to a transiting survey vessel', REP. INT. WHALING COMM., 32, pp. 795-802. Available at: doi:	Report	1982	1980-1989	-75.5	168.5	observed	Minke_Whale	Balaenopteridae	Baleen Whales	SSG vessels	icebreakers	no	Antarctica	Antarctica
843	Leatherwood, S., Thomas, J. and Awbrey, F.T. (1981) 'Minke whales off northwestern Ross Island', Antarctic Journal of the United States, 16(5), pp. 154-156. Available at: doi:	Peer-review	1981	1980-1989	-75.5	168.5	observed	Minke_Whale	Balaenopteridae	Baleen Whales	SSG vessels	icebreakers	no	Antarctica	Antarctica
853	Lundquist, D.J. (2012) 'Behaviour and Movement Patterns of Dusky Dolphins (Lagenorhynchus obscurus) off Kaikoura, New Zealand: Effects of Tourism', ASFA Dissertations and Theses, p. 156. Available at: doi:	PhD Thesis	2012	2010-2019	-42.4515	173.614	observed	Dusky_Dolphin	Delphinidae	Delphinids	unspecified vessels	small unspecified vessels	yes	New Zealand	Oceania
854	Lusseau, D. (2004) 'The hidden cost of tourism: Detecting long-term effects of tourism using behavioral information', Ecology and Society, 9(1) Available at: doi:	Peer-review	2004	2000-2009	-44.549	167.791	observed	Atlantic_Bottlenose_Dolphin	Delphinidae	Delphinids	unspecified vessels	unspecified vessels	yes	New Zealand	Oceania
858	Magalhaes, S., Prieto, R., Silva, M., Goncalves, J., Afonso-Dias, M. and Santos, R.S. (2002) 'Short-term reactions of sperm whales (Physeter macrocephalus) to whale-watching vessels in the Azores', Aquatic Mammals, 28(3), pp. 267-274. Available at: doi:	Peer-review	2002	2000-2009	38.5372	-28.8362	observed	Sperm_Whale	Physeteridae	Sperm Whales	recreational vessels	eco-tourism vessels	yes	Portugal	Europe
861	Manuel, C. and Ritter, F. (2010) 'Increasing numbers of ship strikes in the Canary Islands: Proposals for immediate action to reduce risk of vessel-whale collisions', Journal of Cetacean Research and Management, 11(2), pp. 131-138. Available at: doi:	Peer-review	2010	2010-2019	28.4297	-16.3293	observed	Bryde's_Whale	Balaenopteridae	Baleen Whales	unspecified vessels	unspecified vessels	yes	Spain	Europe
861	Manuel, C. and Ritter, F. (2010) 'Increasing numbers of ship strikes in the Canary Islands: Proposals for immediate action to reduce risk of vessel-whale collisions', Journal of Cetacean Research and Management, 11(2), pp. 131-138. Available at: doi:	Peer-review	2010	2010-2019	28.4297	-16.3293	observed	Cuvier's_Beaked_Whale	Ziphiidae	Beaked Whales	unspecified vessels	unspecified vessels	yes	Spain	Europe
861	Manuel, C. and Ritter, F. (2010) 'Increasing numbers of ship strikes in the Canary Islands: Proposals for immediate action to reduce risk of vessel-whale collisions', Journal of Cetacean Research and Management, 11(2), pp. 131-138. Available at: doi:	Peer-review	2010	2010-2019	28.4297	-16.3293	observed	Fin_Whale	Balaenopteridae	Baleen Whales	unspecified vessels	unspecified vessels	yes	Spain	Europe
861	Manuel, C. and Ritter, F. (2010) 'Increasing numbers of ship strikes in the Canary Islands: Proposals for immediate action to reduce risk of vessel-whale collisions', Journal of Cetacean Research and Management, 11(2), pp. 131-138. Available at: doi:	Peer-review	2010	2010-2019	28.4297	-16.3293	observed	Pygmy_Sperm_Whale	Kogiidae	Sperm Whales	unspecified vessels	unspecified vessels	yes	Spain	Europe
861	Manuel, C. and Ritter, F. (2010) 'Increasing numbers of ship strikes in the Canary Islands: Proposals for immediate action to reduce risk of vessel-whale collisions', Journal of Cetacean Research and Management, 11(2), pp. 131-138. Available at: doi:	Peer-review	2010	2010-2019	28.4297	-16.3293	observed	Sei_Whale	Balaenopteridae	Baleen Whales	unspecified vessels	unspecified vessels	yes	Spain	Europe
861	Manuel, C. and Ritter, F. (2010) 'Increasing numbers of ship strikes in the Canary Islands: Proposals for immediate action to reduce risk of vessel-whale collisions', Journal of Cetacean Research and Management, 11(2), pp. 131-138. Available at: doi:	Peer-review	2010	2010-2019	28.4297	-16.3293	observed	Short-finned_Pilot_Whale	Delphinidae	Delphinids	unspecified vessels	unspecified vessels	yes	Spain	Europe
861	Manuel, C. and Ritter, F. (2010) 'Increasing numbers of ship strikes in the Canary Islands: Proposals for immediate action to reduce risk of vessel-whale collisions', Journal of Cetacean Research and Management, 11(2), pp. 131-138. Available at: doi:	Peer-review	2010	2010-2019	28.4297	-16.3293	observed	Sperm_Whale	Physeteridae	Sperm Whales	unspecified vessels	unspecified vessels	yes	Spain	Europe
861	Manuel, C. and Ritter, F. (2010) 'Increasing numbers of ship strikes in the Canary Islands: Proposals for immediate action to reduce risk of vessel-whale collisions', Journal of Cetacean Research and Management, 11(2), pp. 131-138. Available at: doi:	Peer-review	2010	2010-2019	28.4297	-16.3293	observed	True's_Beaked_Whale	Ziphiidae	Beaked Whales	unspecified vessels	unspecified vessels	yes	Spain	Europe
862	Martin, J., Sabatier, Q., Gowan, T.A., Giraud, C., Gurarie, E., Calleson, C.S., Ortega-Ortiz, J.G., Deutsch, C.J., Rycyk, A. and Koslovsky, S.M. (2016) 'A quantitative framework for investigating risk of deadly collisions between marine wildlife and boat	Peer-review	2016	2010-2019	26.9442	-82.3631	predicted	North_Atlantic_Right_Whale	Balaenidae	Baleen Whales	unspecified vessels	large unspecified vessels	yes	United States	North America
864	Martinez, E. and Stockin, K.A. (2013) 'Blunt trauma observed in a Common Dolphin Delphinus sp. likely caused by a vessel collision in the Hauraki Gulf, New Zealand', Pacific Conservation Biology, 19(1), pp. 19-27. Available at: doi:10.1071/PC130019	Peer-review	2013	2010-2019	-36.6949	174.757	observed	Common_Dolphin	Delphinidae	Delphinids	recreational vessels	jet ski	yes	New Zealand	Oceania
865	Matkin, C.O., Saulitis, E.L., Ellis, G.M., Olesiuk, P. and Rice, S.D. (2008) 'Ongoing population-level impacts on killer whales Orcinus orca following the 'Exxon Valdez' oil spill in Prince William Sound, Alaska', Marine Ecology Progress Series, 356, pp.	Peer-review	2008	2000-2009	60.0776	-147.717	predicted	Killer_Whale	Delphinidae	Delphinids	C&P vessels	tankers	yes	United States	North America
866	Mattson, M.C., Thomas, J. and Aubin, D. (2005) 'Effects of Boat Activity on the Behavior of Bottlenose Dolphins (Tursiops truncatus) in Waters Surrounding Hilton Head Island, South Carolina', Aquatic Mammals, 31(1), pp. 133-140. Available at: doi:https:/	Peer-review	2005	2000-2009	32.125	-80.8333	observed	Atlantic_Bottlenose_Dolphin	Delphinidae	Delphinids	unspecified vessels	large unspecified vessels	no	United States	North America
866	Mattson, M.C., Thomas, J. and Aubin, D. (2005) 'Effects of Boat Activity on the Behavior of Bottlenose Dolphins (Tursiops truncatus) in Waters Surrounding Hilton Head Island, South Carolina', Aquatic Mammals, 31(1), pp. 133-140. Available at: doi:https:/	Peer-review	2005	2000-2009	32.125	-80.8333	observed	Atlantic_Bottlenose_Dolphin	Delphinidae	Delphinids	recreational vessels	jet ski	yes	United States	North America
866	Mattson, M.C., Thomas, J. and Aubin, D. (2005) 'Effects of Boat Activity on the Behavior of Bottlenose Dolphins (Tursiops truncatus) in Waters Surrounding Hilton Head Island, South Carolina', Aquatic Mammals, 31(1), pp. 133-140. Available at: doi:https:/	Peer-review	2005	2000-2009	32.125	-80.8333	observed	Atlantic_Bottlenose_Dolphin	Delphinidae	Delphinids	recreational vessels	motorboats	yes	United States	North America
866	Mattson, M.C., Thomas, J. and Aubin, D. (2005) 'Effects of Boat Activity on the Behavior of Bottlenose Dolphins (Tursiops truncatus) in Waters Surrounding Hilton Head Island, South Carolina', Aquatic Mammals, 31(1), pp. 133-140. Available at: doi:https:/	Peer-review	2005	2000-2009	32.125	-80.8333	observed	Atlantic_Bottlenose_Dolphin	Delphinidae	Delphinids	fishing vessels	fishing vessels	yes	United States	North America
866	Mattson, M.C., Thomas, J. and Aubin, D. (2005) 'Effects of Boat Activity on the Behavior of Bottlenose Dolphins (Tursiops truncatus) in Waters Surrounding Hilton Head Island, South Carolina', Aquatic Mammals, 31(1), pp. 133-140. Available at: doi:https:/	Peer-review	2005	2000-2009	32.125	-80.8333	observed	Atlantic_Bottlenose_Dolphin	Delphinidae	Delphinids	recreational vessels	eco-tourism vessels	yes	United States	North America
867	Mazzuca, L., Atkinson, S. and Nitta, E. (1998) 'Deaths and entanglements of humpback whales, Megaptera novaeangliae, in the main Hawaiian Islands, 1972-1996', Pacific Science, 52(1), pp. Jan-13. Available at: doi:	Peer-review	1998	1990-1999	20.8536	-156.636	observed	Humpback_Whale	Balaenopteridae	Baleen Whales	unspecified vessels	unspecified vessels	yes	United States	North America
869	McDonald, M.A. and Hildebrand, J.A. (1994) 'Seismic and acoustic studies from a seafloor array on the Juan de Fuca Ridge', ProQuest Dissertations and Theses, (9512195), p. 104. Available at: doi:	PhD Thesis	1994	1990-1999	45	-130	observed	Blue_Whale	Balaenopteridae	Baleen Whales	unspecified vessels	large unspecified vessels	no	international	International
869	McDonald, M.A. and Hildebrand, J.A. (1994) 'Seismic and acoustic studies from a seafloor array on the Juan de Fuca Ridge', ProQuest Dissertations and Theses, (9512195), p. 104. Available at: doi:	PhD Thesis	1994	1990-1999	45	-130	observed	Fin_Whale	Balaenopteridae	Baleen Whales	unspecified vessels	large unspecified vessels	no	international	International
872	McHuron, E., Aerts, L., Gailey, G., Sychenko, O., Costa, D., Mangel, M. and Schwarz, L. (2021) 'Predicting the population consequences of acoustic disturbance, with application to an endangered gray whale population', ECOLOGICAL APPLICATIONS, 31(8) Avail	Peer-review	2021	2020-2023	52.2	143.6	predicted	Gray_Whale	Eschrichtiidae	Baleen Whales	unspecified vessels	unspecified vessels	yes	Russia	Europe
873	McKenna, M.F. and Hildebrand, J.A. (2011) 'Blue Whale Response to Underwater Noise from Commercial Ships', ProQuest Dissertations and Theses, (3457564), p. 242. Available at: doi:	PhD Thesis	2011	2010-2019	34.233	-119.999	predicted	Blue_Whale	Balaenopteridae	Baleen Whales	unspecified vessels	large unspecified vessels	yes	United States	North America
873	McKenna, M.F. and Hildebrand, J.A. (2011) 'Blue Whale Response to Underwater Noise from Commercial Ships', ProQuest Dissertations and Theses, (3457564), p. 242. Available at: doi:	PhD Thesis	2011	2010-2019	34.233	-119.999	predicted	Blue_Whale	Balaenopteridae	Baleen Whales	C&P vessels	tankers	yes	United States	North America
873	McKenna, M.F. and Hildebrand, J.A. (2011) 'Blue Whale Response to Underwater Noise from Commercial Ships', ProQuest Dissertations and Theses, (3457564), p. 242. Available at: doi:	PhD Thesis	2011	2010-2019	34.233	-119.999	predicted	Blue_Whale	Balaenopteridae	Baleen Whales	C&P vessels	goods vessels	yes	United States	North America
874	McKenna, M.F., Soldevilla, M., Oleson, E., Wiggins, S., Hildebrand, J., Damiani, C. and Garcelon, D. (2009) 'Increased underwater noise levels in the Santa Barbara Channel from commercial ship traffic and the potential impact on blue whales (Balaenoptera	Conference	2009	2000-2009	34.233	-119.999	observed	Blue_Whale	Balaenopteridae	Baleen Whales	unspecified vessels	large unspecified vessels	yes	United States	North America
875	McQuinn, I.H., Lesage, V., Carrier, D., Larrivée, G., Samson, Y., Chartrand, S., Michaud, R. and Theriault, J. (2011) 'A threatened beluga (Delphinapterus leucas) population in the traffic lane: Vessel-generated noise characteristics of the Saguenay-St.	Peer-review	2011	2010-2019	48.1667	-69.5	predicted	Beluga	Monodontidae	Delphinids	C&P vessels	goods vessels	no	Canada	North America
875	McQuinn, I.H., Lesage, V., Carrier, D., Larrivée, G., Samson, Y., Chartrand, S., Michaud, R. and Theriault, J. (2011) 'A threatened beluga (Delphinapterus leucas) population in the traffic lane: Vessel-generated noise characteristics of the Saguenay-St.	Peer-review	2011	2010-2019	48.1667	-69.5	predicted	Beluga	Monodontidae	Delphinids	recreational vessels	eco-tourism vessels	yes	Canada	North America
879	Mendez, M. and Rosenbaum, H. (2010) 'Environmental factors to population structure in mobile marine organisms: A combined genetic-oceanographic approach in coastal cetaceans', ProQuest Dissertations and Theses, (3420798), p. 124. Available at: doi:	PhD Thesis	1996	1990-1999	17.7395	-64.8684	observed	Pygmy_Right_Whale	Neobalaenidae	Baleen Whales	unspecified vessels	unspecified vessels	yes	United States	North America
880	Mignucci-Giannoni, A.A., Pinto-Rodriguez, B., Velasco-Escudero, M., Montoya-Ospina, R.A., Jimenez-Marrero, N.M., Rodriguez-Lopez, M., Williams, E.J. and Odell, D.K. (1999) 'Cetacean strandings in Puerto Rico and the Virgin Islands', Journal of Cetacean R	Peer-review	1999	1990-1999	18.025	-65.9731	observed	Cetaceans	Cetaceans	Cetaceans	unspecified vessels	unspecified vessels	yes	United States	North America
883	Miller, L.J., Solangi, M. and Kuczaj II, S.A. (2008) 'Immediate response of Atlantic bottlenose dolphins to high-speed personal watercraft in the Mississippi Sound', Journal of the Marine Biological Association of the United Kingdom, 88(6), pp. 1139-1143	Peer-review	2008	2000-2009	30.2942	-89.0323	observed	Atlantic_Bottlenose_Dolphin	Delphinidae	Delphinids	recreational vessels	motorboats	yes	United States	North America
891	Montero-Cordero, A. and Lobo, J. (2010) 'Effect of tourist vessels on the behaviour of the pantropical spotted dolphin, Stenella attenuata, in Drake Bay and Caño Island, Costa Rica', Journal of Cetacean Research and Management, 11(3), pp. 285-291. Avail	Peer-review	2010	2010-2019	8.66667	-83.5833	observed	Pantropical_Spotted_Dolphin	Delphinidae	Delphinids	recreational vessels	eco-tourism vessels	yes	Costa Rica	North America
893	Moore, M., Knowlton, A.R., Kraus, S.D., McLellan, W. and Bonde, R.K. (2004) 'Morphometry, gross morphology and available histopathology in North Atlantic right whale (Eubalaena glacialis) mortalities (1970-2002)', Journal of cetacean research and managem	Peer-review	2004	2000-2009	41.2021	-73.9862	observed	North_Atlantic_Right_Whale	Balaenidae	Baleen Whales	unspecified vessels	unspecified vessels	yes	United States	North America
894	Morete, M., Bisi, T.L. and Rosso, S. (2007) 'Mother and calf humpback whale responses to vessels around the Abrolhos Archipelago, Bahia, Brazil', Journal of Cetacean Research and Management, 9(3), pp. 241-248. Available at: doi:	Peer-review	2007	2000-2009	-17.9719	-38.7014	observed	Humpback_Whale	Balaenopteridae	Baleen Whales	recreational vessels	eco-tourism vessels	yes	Brazil	South America
902	Neumann, D.R. and Orams, M.B. (2005) 'Behaviour and ecology of common dolphins (Delphinus delphis) and the impact of tourism in Mercury Bay, North Island, New Zealand', Science for Conservation, (254), pp. May-40. Available at: doi:	Peer-review	2005	2000-2009	-36.8133	175.742	observed	Common_Dolphin	Delphinidae	Delphinids	SSG vessels	cetacean research vessels	no	New Zealand	Oceania
902	Neumann, D.R. and Orams, M.B. (2005) 'Behaviour and ecology of common dolphins (Delphinus delphis) and the impact of tourism in Mercury Bay, North Island, New Zealand', Science for Conservation, (254), pp. May-40. Available at: doi:	Peer-review	2005	2000-2009	-36.8133	175.742	observed	Common_Dolphin	Delphinidae	Delphinids	recreational vessels	eco-tourism vessels	no	New Zealand	Oceania
903	Neumann, D.R. and Orams, M.B. (2006) 'Impacts of Ecotourism on Short-Beaked Common Dolphins (Delphinus delphis) in Mercury Bay, New Zealand', Aquatic Mammals, 32(1), pp. 01-Sep. Available at: doi:https://doi.org/10.1578/AM.32.1.2006.1	Peer-review	2006	2000-2009	-36.8133	175.742	observed	Common_Dolphin	Delphinidae	Delphinids	recreational vessels	eco-tourism vessels	yes	New Zealand	Oceania
904	Nichols, C., Stone, G., Hutt, A., Brown, J. and Yoshinaga, A. (2001) 'Observations of interactions between Hector's dolphins (Cephalorhynchus hectori), boats and people at Akaroa Harbour, New Zealand', Science for Conservation, (178), pp. May-27. Availab	Peer-review	2001	2000-2009	-43.8912	172.96	observed	Hector's_Dolphin	Delphinidae	Delphinids	recreational vessels	motorboats	yes	New Zealand	Oceania
904	Nichols, C., Stone, G., Hutt, A., Brown, J. and Yoshinaga, A. (2001) 'Observations of interactions between Hector's dolphins (Cephalorhynchus hectori), boats and people at Akaroa Harbour, New Zealand', Science for Conservation, (178), pp. May-27. Availab	Peer-review	2001	2000-2009	-43.8912	172.96	observed	Hector's_Dolphin	Delphinidae	Delphinids	unspecified vessels	small unspecified vessels	yes	New Zealand	Oceania
907	Norris, T.F. and Harvey, J.T. (1995) 'Effects of boat noise on the singing behavior of humpback whales (Megaptera novaeangliae)', ProQuest Dissertations and Theses, (1375718), p. 69. Available at: doi:	MSc Thesis	1995	1990-1999	21.9354	-159.726	observed	Humpback_Whale	Balaenopteridae	Baleen Whales	recreational vessels	motorboats	no	United States	North America
907	Norris, T.F. and Harvey, J.T. (1995) 'Effects of boat noise on the singing behavior of humpback whales (Megaptera novaeangliae)', ProQuest Dissertations and Theses, (1375718), p. 69. Available at: doi:	MSc Thesis	1995	1990-1999	21.9354	-159.726	observed	Humpback_Whale	Balaenopteridae	Baleen Whales	unspecified vessels	large unspecified vessels	yes	United States	North America
909	Nowacek, D.P., Johnson, M.P. and Tyack, P.L. (2004) 'North Atlantic right whales (Eubalaena glacialis) ignore ships but respond to alerting stimuli', Proceedings of the Royal Society B: Biological Sciences, 271(1536), pp. 227-231. Available at: doi:10.10	Peer-review	2004	2000-2009	44.9172	-66.1257	observed	North_Atlantic_Right_Whale	Balaenidae	Baleen Whales	unspecified vessels	large unspecified vessels	no	Canada	North America
910	Nowacek, S.M., Wells, R.S. and Solow, A.R. (2001) 'Short-term effects of boat traffic on bottlenose dolphins, Tursiops truncatus, in Sarasota Bay, Florida', Marine Mammal Science, 17(4), pp. 673-688. Available at: doi:10.1111/j.1748-7692.2001.tb01292.x	Peer-review	2001	2000-2009	27.3583	-82.5808	observed	Atlantic_Bottlenose_Dolphin	Delphinidae	Delphinids	recreational vessels	motorboats	yes	United States	North America
911	O’Brien, J.M., Beck, S., Berrow, S.D., André, M., van der Schaar, M., O’Connor, I. and McKeown, E.P. (2016) 'The use of deep water berths and the effect of noise on bottlenose dolphins in the shannon estuary cSAC', Advances in Experimental Medicine	Peer-review	2016	2010-2019	52.5542	-9.70823	observed	Atlantic_Bottlenose_Dolphin	Delphinidae	Delphinids	unspecified vessels	large unspecified vessels	yes	Ireland	Europe
912	Obusan, M.C.M., Rivera, W.L., Siringan, M.A.T. and Aragones, L.V. (2016) 'Stranding events in the Philippines provide evidence for impacts of human interactions on cetaceans', Ocean and Coastal Management, 134, pp. 41-51. Available at: doi:10.1016/j.ocec	Peer-review	2016	2010-2019	11.0536	122.196	observed	Beaked_Whales	Ziphiidae	Beaked Whales	fishing vessels	fishing vessels	yes	Philippines	Asia
912	Obusan, M.C.M., Rivera, W.L., Siringan, M.A.T. and Aragones, L.V. (2016) 'Stranding events in the Philippines provide evidence for impacts of human interactions on cetaceans', Ocean and Coastal Management, 134, pp. 41-51. Available at: doi:10.1016/j.ocec	Peer-review	2016	2010-2019	11.0536	122.196	observed	Omura's_Whale	Balaenopteridae	Baleen Whales	C&P vessels	commercial AIS vessels	yes	Philippines	Asia
912	Obusan, M.C.M., Rivera, W.L., Siringan, M.A.T. and Aragones, L.V. (2016) 'Stranding events in the Philippines provide evidence for impacts of human interactions on cetaceans', Ocean and Coastal Management, 134, pp. 41-51. Available at: doi:10.1016/j.ocec	Peer-review	2016	2010-2019	11.0536	122.196	observed	Pantropical_Spotted_Dolphin	Delphinidae	Delphinids	fishing vessels	fishing vessels	yes	Philippines	Asia
913	Oleson, E.M., Calambokidis, J., McKenna, M. and Hidebrand, J. (2010) 'Blue Whale Behavioral Response Study &; Field Testing of the New Bioacoustic Probe', no. ADA541559, [np]. 2010., Available at: doi:	Report	2010	2010-2019	34.223	-119.844	observed	Blue_Whale	Balaenopteridae	Baleen Whales	unspecified vessels	large unspecified vessels	yes	United States	North America
916	Ollervides, F.J., Wursig, B. and Evans, W. (2001) 'Gray whales and boat traffic: Movement, vocal, and behavioral responses in Bahia Magdalena, Mexico', ProQuest Dissertations and Theses, (3033851), p. 107. Available at: doi:	PhD Thesis	2001	2000-2009	24.5666	-111.993	observed	Gray_Whale	Eschrichtiidae	Baleen Whales	unspecified vessels	unspecified vessels	yes	Mexico	North America
916	Ollervides, F.J., Wursig, B. and Evans, W. (2001) 'Gray whales and boat traffic: Movement, vocal, and behavioral responses in Bahia Magdalena, Mexico', ProQuest Dissertations and Theses, (3033851), p. 107. Available at: doi:	PhD Thesis	2001	2000-2009	24.5666	-111.993	observed	Gray_Whale	Eschrichtiidae	Baleen Whales	recreational vessels	eco-tourism vessels	yes	Mexico	North America
919	Pallin, L.J., Botero-Acosta, N., Steel, D., Baker, C.S., Casey, C., Costa, D.P., Goldbogen, J.A., Johnston, D.W., Kellar, N.M., Modest, M., Nichols, R., Roberts, D., Roberts, M., Savenko, O. and Friedlaender, A.S. (2022) 'Variation in blubber cortisol le	Peer-review	2022	2020-2023	-64.8079	-63.8872	predicted	Humpback_Whale	Balaenopteridae	Baleen Whales	unspecified vessels	large unspecified vessels	yes	Antarctica	Antarctica
921	Parks, S., Clark, C.W. and Tyack, P.L. (2008) 'Long- and Short-Term Changes in Right Whale Acoustic Behavior in Increased Low-Frequency Noise', Bioacoustics, 17(1), pp. 179-180. Available at: doi:	Peer-review	2008	2000-2009	NA	NA	observed	North_Atlantic_Right_Whale	Balaenidae	Baleen Whales	unspecified vessels	large unspecified vessels	yes	NA	NA
921	Parks, S., Clark, C.W. and Tyack, P.L. (2008) 'Long- and Short-Term Changes in Right Whale Acoustic Behavior in Increased Low-Frequency Noise', Bioacoustics, 17(1), pp. 179-180. Available at: doi:	Peer-review	2008	2000-2009	NA	NA	observed	Southern_Right_Whale	Balaenidae	Baleen Whales	unspecified vessels	large unspecified vessels	yes	NA	NA
922	Parsons, E.C.M. and Jefferson, T.A. (2000) 'Post-mortem investigations on stranded dolphins and porpoises from Hong Kong waters', Journal of Wildlife Diseases, 36(2), pp. 342-356. Available at: doi:10.7589/0090-3558-36.2.342	Peer-review	2000	2000-2009	22.2764	114.282	observed	Indo-Pacific_Finless_Porpoise	Phocoenidae	Porpoises	unspecified vessels	unspecified vessels	yes	China	Asia
922	Parsons, E.C.M. and Jefferson, T.A. (2000) 'Post-mortem investigations on stranded dolphins and porpoises from Hong Kong waters', Journal of Wildlife Diseases, 36(2), pp. 342-356. Available at: doi:10.7589/0090-3558-36.2.342	Peer-review	2000	2000-2009	22.2764	114.282	observed	Indo-Pacific_Humpback_Dolphin	Delphinidae	Delphinids	unspecified vessels	unspecified vessels	yes	China	Asia
923	Pellegrini, A.Y., Romeu, B., Ingram, S.N. and Daura-Jorge, F.G. (2021) 'Boat disturbance affects the acoustic behaviour of dolphins engaged in a rare foraging cooperation with fishers', Animal Conservation, 24(4), pp. 613-625. Available at: doi:10.1111/a	Peer-review	2021	2020-2023	-28.4923	-48.7589	observed	Atlantic_Bottlenose_Dolphin	Delphinidae	Delphinids	unspecified vessels	small unspecified vessels	yes	Brazil	South America
925	Pennino, M.G., Pérez Roda, M.A., Pierce, G.J. and Rotta, A. (2016) 'Effects of vessel traffic on relative abundance and behaviour of cetaceans: the case of the bottlenose dolphins in the Archipelago de La Maddalena, north-western Mediterranean sea', Hyd	Peer-review	2016	2010-2019	15.8333	9.375	observed	Atlantic_Bottlenose_Dolphin	Delphinidae	Delphinids	C&P vessels	ferries	yes	Niger	Africa
925	Pennino, M.G., Pérez Roda, M.A., Pierce, G.J. and Rotta, A. (2016) 'Effects of vessel traffic on relative abundance and behaviour of cetaceans: the case of the bottlenose dolphins in the Archipelago de La Maddalena, north-western Mediterranean sea', Hyd	Peer-review	2016	2010-2019	15.8333	9.375	observed	Atlantic_Bottlenose_Dolphin	Delphinidae	Delphinids	fishing vessels	fishing vessels	yes	Niger	Africa
925	Pennino, M.G., Pérez Roda, M.A., Pierce, G.J. and Rotta, A. (2016) 'Effects of vessel traffic on relative abundance and behaviour of cetaceans: the case of the bottlenose dolphins in the Archipelago de La Maddalena, north-western Mediterranean sea', Hyd	Peer-review	2016	2010-2019	15.8333	9.375	observed	Atlantic_Bottlenose_Dolphin	Delphinidae	Delphinids	recreational vessels	motorboats	yes	Niger	Africa
925	Pennino, M.G., Pérez Roda, M.A., Pierce, G.J. and Rotta, A. (2016) 'Effects of vessel traffic on relative abundance and behaviour of cetaceans: the case of the bottlenose dolphins in the Archipelago de La Maddalena, north-western Mediterranean sea', Hyd	Peer-review	2016	2010-2019	15.8333	9.375	observed	Atlantic_Bottlenose_Dolphin	Delphinidae	Delphinids	unspecified vessels	small unspecified vessels	yes	Niger	Africa
926	Perazio, C.E. and Mercado, E., III (2022) 'On the Humming of Whales: Investigating Long-Term and Global Changes in Humpback Whale Song', ProQuest Dissertations and Theses, (29208022), p. 187. Available at: doi:	PhD Thesis	2022	2020-2023	16.6087	-94.2448	observed	Humpback_Whale	Balaenopteridae	Baleen Whales	unspecified vessels	large unspecified vessels	yes	Mexico	North America
930	Pine, M.K., Wang, K. and Wang, D. (2016) 'Monitoring rising ambient sound levels from vessels and impacts on Indo-Pacific humpback dolphin (Sousa chinensis) occurrences', 27(1) Available at: doi:10.1121/2.0000252	Conference	2016	2010-2019	22.1938	113.719	observed	Indo-Pacific_Humpback_Dolphin	Delphinidae	Delphinids	unspecified vessels	unspecified vessels	no	China	Asia
931	Pine, M.K., Wilson, L., Jeffs, A.G., McWhinnie, L., Juanes, F., Scuderi, A. and Radford, C.A. (2021) 'A Gulf in lockdown: How an enforced ban on recreational vessels increased dolphin and fish communication ranges', Global Change Biology, 27(19), pp. 483	Peer-review	2021	2020-2023	-36.6544	175.04	predicted	Atlantic_Bottlenose_Dolphin	Delphinidae	Delphinids	unspecified vessels	small unspecified vessels	yes	New Zealand	Oceania
933	Pirotta, E., Harwood, J., Thompson, P.M., New, L., Cheney, B., Arso, M., Hammond, P.S., Donovan, C. and Lusseau, D. (2015) 'Predicting the effects of human developments on individual dolphins to understand potential long-term population consequences', Pr	Peer-review	2015	2010-2019	57.625	-3.8	predicted	Atlantic_Bottlenose_Dolphin	Delphinidae	Delphinids	unspecified vessels	large unspecified vessels	no	United Kingdom	Europe
934	Piwetz, S., Hung, S., Wang, J., Lundquist, D. and Würsig, B. (2012) 'Influence of Vessel Traffic on Movements of Indo-Pacific Humpback Dolphins (Sousa chinensis) Off Lantau Island, Hong Kong', Aquatic Mammals, 38(3), pp. 325-331. Available at: doi:	Peer-review	2012	2010-2019	22.2453	113.836	observed	Indo-Pacific_Humpback_Dolphin	Delphinidae	Delphinids	fishing vessels	fishing vessels	yes	China	Asia
934	Piwetz, S., Hung, S., Wang, J., Lundquist, D. and Würsig, B. (2012) 'Influence of Vessel Traffic on Movements of Indo-Pacific Humpback Dolphins (Sousa chinensis) Off Lantau Island, Hong Kong', Aquatic Mammals, 38(3), pp. 325-331. Available at: doi:	Peer-review	2012	2010-2019	22.2453	113.836	observed	Indo-Pacific_Humpback_Dolphin	Delphinidae	Delphinids	recreational vessels	eco-tourism vessels	yes	China	Asia
935	Piwetz, S.K. and Wursig, B. (2018) 'Effects of Human Activities on Coastal Dolphin Behavior', ProQuest Dissertations and Theses, (13839924), p. 158. Available at: doi:	PhD Thesis	2018	2010-2019	29.3108	-94.8004	observed	Atlantic_Bottlenose_Dolphin	Delphinidae	Delphinids	fishing vessels	fishing vessels	yes	United States	North America
935	Piwetz, S.K. and Wursig, B. (2018) 'Effects of Human Activities on Coastal Dolphin Behavior', ProQuest Dissertations and Theses, (13839924), p. 158. Available at: doi:	PhD Thesis	2018	2010-2019	29.3108	-94.8004	observed	Atlantic_Bottlenose_Dolphin	Delphinidae	Delphinids	recreational vessels	eco-tourism vessels	yes	United States	North America
935	Piwetz, S.K. and Wursig, B. (2018) 'Effects of Human Activities on Coastal Dolphin Behavior', ProQuest Dissertations and Theses, (13839924), p. 158. Available at: doi:	PhD Thesis	2018	2010-2019	22.3502	113.918	observed	Indo-Pacific_Humpback_Dolphin	Delphinidae	Delphinids	C&P vessels	commercial AIS vessels	yes	China	Asia
935	Piwetz, S.K. and Wursig, B. (2018) 'Effects of Human Activities on Coastal Dolphin Behavior', ProQuest Dissertations and Theses, (13839924), p. 158. Available at: doi:	PhD Thesis	2018	2010-2019	22.3502	113.918	observed	Indo-Pacific_Humpback_Dolphin	Delphinidae	Delphinids	recreational vessels	motorboats	yes	China	Asia
935	Piwetz, S.K. and Wursig, B. (2018) 'Effects of Human Activities on Coastal Dolphin Behavior', ProQuest Dissertations and Theses, (13839924), p. 158. Available at: doi:	PhD Thesis	2018	2010-2019	22.3502	113.918	observed	Indo-Pacific_Humpback_Dolphin	Delphinidae	Delphinids	SSG vessels	cetacean research vessels	yes	China	Asia
936	Polacheck, T. and Thorpe, L. (1990) 'The swimming direction of harbor porpoise in relationship to a survey vessel (SC/41/SM25)', Annual Report. International Whaling Commission, 40, pp. 463-470. Available at: doi:	Report	1990	1990-1999	44.9	-66.8151	observed	Harbour_Porpoise	Phocoenidae	Porpoises	SSG vessels	cetacean research vessels	yes	Canada	North America
938	Poupard, M., de Montgolfier, B., Glotin, H. and IEEE (2019) 'Ethoacoustic by bayesian non parametric and stochastic neighbor embedding to forecast anthropic pressure on dolphins', OCEANS 2019 - MARSEILLE, Available at: doi:	Conference	2019	2010-2019	14.5835	-61.1546	observed	Pantropical_Spotted_Dolphin	Delphinidae	Delphinids	unspecified vessels	small unspecified vessels	yes	France	Europe
939	Powell, A. (2021) 'North Atlantic right whales: 2017-present', CANADIAN VETERINARY JOURNAL-REVUE VETERINAIRE CANADIENNE, 62(7), pp. 765-766. Available at: doi:	Report	2021	2020-2023	43.6799	-65.6055	observed	North_Atlantic_Right_Whale	Balaenidae	Baleen Whales	unspecified vessels	unspecified vessels	yes	Canada	North America
942	Putland, R. (2017) 'Soundscape ecology of the Hauraki Gulf, NZ', ASFA Dissertations and Theses, p. 233. Available at: doi:	PhD Thesis	2017	2010-2019	-36.5	175	predicted	Bryde's_Whale	Balaenopteridae	Baleen Whales	unspecified vessels	large unspecified vessels	yes	New Zealand	Oceania
943	Quick, N., Scott-Hayward, L., Sadykova, D., Nowacek, D. and Read, A. (2017) 'Effects of a scientific echo sounder on the behavior of short-finned pilot whales (Globicephala macrorhynchus)', CANADIAN JOURNAL OF FISHERIES AND AQUATIC SCIENCES, 74(5), pp. 7	Peer-review	2017	2010-2019	35.1655	-75.5074	observed	Short-finned_Pilot_Whale	Delphinidae	Delphinids	fishing vessels	fishing vessels	yes	United States	North America
948	Raymond, J.J. and Tsukrov, I. (2007) 'Development of a numerical model to predict impact forces on a North Atlantic right whale during collision with a vessel', ProQuest Dissertations and Theses, (1447901), p. 90. Available at: doi:	MSc Thesis	2007	2000-2009	NA	NA	predicted	North_Atlantic_Right_Whale	Balaenidae	Baleen Whales	C&P vessels	tankers	yes	NA	NA
950	Ribeiro, S., Viddi, F.A. and Freitas, T. (2005) 'Behavioural Responses of Chilean Dolphins (Cephalorhynchus eutropia) to Boats in Yaldad Bay, Southern Chile', Aquatic Mammals, 31(2), pp. 234-242. Available at: doi:	Peer-review	2005	2000-2009	-43.146	-73.7384	observed	Chilean_Dolphin	Delphinidae	Delphinids	SSG vessels	supply vessels	yes	Chile	South America
950	Ribeiro, S., Viddi, F.A. and Freitas, T. (2005) 'Behavioural Responses of Chilean Dolphins (Cephalorhynchus eutropia) to Boats in Yaldad Bay, Southern Chile', Aquatic Mammals, 31(2), pp. 234-242. Available at: doi:	Peer-review	2005	2000-2009	-43.146	-73.7384	observed	Chilean_Dolphin	Delphinidae	Delphinids	SSG vessels	cetacean research vessels	yes	Chile	South America
950	Ribeiro, S., Viddi, F.A. and Freitas, T. (2005) 'Behavioural Responses of Chilean Dolphins (Cephalorhynchus eutropia) to Boats in Yaldad Bay, Southern Chile', Aquatic Mammals, 31(2), pp. 234-242. Available at: doi:	Peer-review	2005	2000-2009	-43.146	-73.7384	observed	Chilean_Dolphin	Delphinidae	Delphinids	unspecified vessels	small unspecified vessels	yes	Chile	South America
951	Richardson, W.J., Buchanan, R.A., Clark, C.W., Dorsey, E.M. and Fraker, M. (1982) 'Behavior, disturbance responses and feeding of bowhead whales "Balaena mysticetus" in the Beaufort Sea, 1980-81', Available at: doi:	Report	1982	1980-1989	70.2889	-132.611	observed	Bowhead_Whale	Balaenidae	Baleen Whales	C&P vessels	commercial AIS vessels	yes	Canada	North America
951	Richardson, W.J., Buchanan, R.A., Clark, C.W., Dorsey, E.M. and Fraker, M. (1982) 'Behavior, disturbance responses and feeding of bowhead whales "Balaena mysticetus" in the Beaufort Sea, 1980-81', Available at: doi:	Report	1982	1980-1989	70.2889	-132.611	observed	Bowhead_Whale	Balaenidae	Baleen Whales	recreational vessels	motorboats	yes	Canada	North America
951	Richardson, W.J., Buchanan, R.A., Clark, C.W., Dorsey, E.M. and Fraker, M. (1982) 'Behavior, disturbance responses and feeding of bowhead whales "Balaena mysticetus" in the Beaufort Sea, 1980-81', Available at: doi:	Report	1982	1980-1989	70.2889	-132.611	observed	Bowhead_Whale	Balaenidae	Baleen Whales	SSG vessels	seismic vessels	yes	Canada	North America
952	Richardson, W.J., Greene, C.R., Hanna, J.S., Koski, W.R. and Miller, G.W. (1997) 'Acoustic Effects of Oil Production Activities on Bowhead and White Whales Visible during Spring Migration Near Pt. Barrow, Alaska, 1991 and 1994 Phases: Sound Propagation a	Report	1997	1990-1999	71.4114	-155.876	observed	Beluga	Monodontidae	Delphinids	SSG vessels	icebreakers	yes	United States	North America
952	Richardson, W.J., Greene, C.R., Hanna, J.S., Koski, W.R. and Miller, G.W. (1997) 'Acoustic Effects of Oil Production Activities on Bowhead and White Whales Visible during Spring Migration Near Pt. Barrow, Alaska, 1991 and 1994 Phases: Sound Propagation a	Report	1997	1990-1999	71.4114	-155.876	observed	Beluga	Monodontidae	Delphinids	SSG vessels	icebreakers	yes	United States	North America
952	Richardson, W.J., Greene, C.R., Hanna, J.S., Koski, W.R. and Miller, G.W. (1997) 'Acoustic Effects of Oil Production Activities on Bowhead and White Whales Visible during Spring Migration Near Pt. Barrow, Alaska, 1991 and 1994 Phases: Sound Propagation a	Report	1997	1990-1999	71.4114	-155.876	observed	Bowhead_Whale	Balaenidae	Baleen Whales	SSG vessels	icebreakers	yes	United States	North America
954	Richter, C.F., Dawson, S.M. and Slooten, E. (2003) 'Sperm whale watching off Kaikoura, New Zealand: Effects of current activities on surfacing and vocalisation patterns', Science for Conservation, (219), pp. May-78. Available at: doi:	Peer-review	2003	2000-2009	-42.4507	173.638	observed	Sperm_Whale	Physeteridae	Sperm Whales	SSG vessels	cetacean research vessels	yes	New Zealand	Oceania
954	Richter, C.F., Dawson, S.M. and Slooten, E. (2003) 'Sperm whale watching off Kaikoura, New Zealand: Effects of current activities on surfacing and vocalisation patterns', Science for Conservation, (219), pp. May-78. Available at: doi:	Peer-review	2003	2000-2009	-42.4507	173.638	observed	Sperm_Whale	Physeteridae	Sperm Whales	recreational vessels	eco-tourism vessels	yes	New Zealand	Oceania
957	Rolland, R.M., McLellan, W.A., Moore, M.J., Harms, C.A., Burgess, E.A. and Hunt, K.E. (2017) 'Fecal glucocorticoids and anthropogenic injury and mortality in North Atlantic right whales Eubalaena glacialis', Endangered Species Research, 34, pp. 417-429.	Peer-review	2017	2010-2019	36.4618	-76.4656	observed	North_Atlantic_Right_Whale	Balaenidae	Baleen Whales	unspecified vessels	unspecified vessels	no	United States	North America
958	Rolland, R.M., Parks, S.E., Hunt, K.E., Castellote, M., Corkeron, P.J., Nowacek, D.P., Wasser, S.K. and Kraus, S.D. (2012) 'Evidence that ship noise increases stress in right whales', Proceedings of the Royal Society B: Biological Sciences, 279(1737), pp	Peer-review	2012	2010-2019	44.8106	-66.2704	observed	North_Atlantic_Right_Whale	Balaenidae	Baleen Whales	unspecified vessels	large unspecified vessels	yes	Canada	North America
959	Rollo, M.J., Iwai, F.S. and Rosa, J.M. (2008) 'Evaluating the Effects of Anthropogenic Noise on Estuarine Dolphins (Sotalia Guianensis) from Cananeia, Southeastern Brazil', Bioacoustics, 17(1), pp. 181-182. Available at: doi:	Peer-review	2008	2000-2009	-25.0545	-47.9357	observed	Guiana_Dolphin	Delphinidae	Delphinids	unspecified vessels	unspecified vessels	no	Brazil	South America
960	Rossi-Santos, M.R. (2019) 'Louder than love: Anthropogenic noise overlaps humpback whale songs in coastal soundscapes of Bahia, Brazil', 37(1) Available at: doi:10.1121/2.0001309	Conference	2019	2010-2019	-15.6	-38.8	observed	Humpback_Whale	Balaenopteridae	Baleen Whales	C&P vessels	goods vessels	yes	Brazil	South America
960	Rossi-Santos, M.R. (2019) 'Louder than love: Anthropogenic noise overlaps humpback whale songs in coastal soundscapes of Bahia, Brazil', 37(1) Available at: doi:10.1121/2.0001309	Conference	2019	2010-2019	-15.6	-38.8	observed	Humpback_Whale	Balaenopteridae	Baleen Whales	fishing vessels	fishing vessels	yes	Brazil	South America
960	Rossi-Santos, M.R. (2019) 'Louder than love: Anthropogenic noise overlaps humpback whale songs in coastal soundscapes of Bahia, Brazil', 37(1) Available at: doi:10.1121/2.0001309	Conference	2019	2010-2019	-15.6	-38.8	observed	Humpback_Whale	Balaenopteridae	Baleen Whales	recreational vessels	eco-tourism vessels	yes	Brazil	South America
961	Saintignan, S., Costantino, M., Milou, A., Moscatelli, S., Pietroluongo, G. and Azzolin, M. (2020) 'Habitat use of Delphinus delphis (Linnaeus, 1758) in the southern waters of Samos island (Aegean Sea, Greece)', pp. 111-114. Available at: doi:	Conference	2020	2020-2023	37.5833	26.8333	observed	Common_Dolphin	Delphinidae	Delphinids	unspecified vessels	small unspecified vessels	yes	Greece	Europe
962	Salazar, G.A.B. and Vaz-Pires, P.M.R. (2021) 'Internship Report: Short-Term Reactions of Delphinus Delphis and Tursiops Truncatus to the Activity of Whale-Watching in the Azores', PQDT - Global, (30163708), p. 69. Available at: doi:	MSc Thesis	2021	2020-2023	37.6835	-25.6141	observed	Atlantic_Bottlenose_Dolphin	Delphinidae	Delphinids	recreational vessels	eco-tourism vessels	no	Portugal	Europe
962	Salazar, G.A.B. and Vaz-Pires, P.M.R. (2021) 'Internship Report: Short-Term Reactions of Delphinus Delphis and Tursiops Truncatus to the Activity of Whale-Watching in the Azores', PQDT - Global, (30163708), p. 69. Available at: doi:	MSc Thesis	2021	2020-2023	37.6835	-25.6141	observed	Common_Dolphin	Delphinidae	Delphinids	recreational vessels	eco-tourism vessels	no	Portugal	Europe
963	Sanfelice, D. and Ferigolo, J. (2012) 'Skull Fracture in a Bryde's Whale (Balaenoptera edeni) Specimen from Southern Brazil', Aquatic Mammals, 38(1), pp. 98-101. Available at: doi:	Peer-review	2012	2010-2019	-32.2716	-52.3586	observed	Bryde's_Whale	Balaenopteridae	Baleen Whales	unspecified vessels	unspecified vessels	yes	Brazil	South America
965	Scarpaci, C., Bigger, S.W., Corkeron, P.J. and Nugegoda, D. (2000) 'Bottlenose dolphins (Tursiops truncatus) increase whistling in the presence of "swim-with-dolphin" tour operations', Journal of Cetacean Research and Management, 2(3), pp. 183-185. Avail	Peer-review	2000	2000-2009	-38.1275	144.879	observed	Atlantic_Bottlenose_Dolphin	Delphinidae	Delphinids	recreational vessels	eco-tourism vessels	yes	Australia	Oceania
968	Scheidat, M., Castro, C., Gonzalez, J. and Williams, R. (2004) 'Behavioural responses of humpback whales (Megaptera novaeangliae) to whalewatching boats near Isla de la Plata, Machalilla National Park, Ecuador', Journal of cetacean research and managemen	Peer-review	2004	2000-2009	-1.24209	-80.9633	observed	Humpback_Whale	Balaenopteridae	Baleen Whales	recreational vessels	eco-tourism vessels	yes	Ecuador	South America
969	Schuler, A.R. and Pearson, H.C. (2019) 'Whale-watching in Juneau, AK: Assessing Potential Effects on Humpback Whales and Understanding Passenger Perceptions', ProQuest Dissertations and Theses, (13886164), p. 117. Available at: doi:	MSc Thesis	2019	2010-2019	58.4381	-134.951	observed	Humpback_Whale	Balaenopteridae	Baleen Whales	recreational vessels	eco-tourism vessels	yes	United States	North America
974	Simard, Y., Roy, N. and Gervaise, C. (2008) 'Masking of Blue and Fin Whales Low-Frequency Vocalizations by Shipping Noise in the Saguenay-St. Lawrence Marine Park', Bioacoustics, 17(1), pp. 183-185. Available at: doi:	Peer-review	2008	2000-2009	48.2805	-69.2196	predicted	Blue_Whale	Balaenopteridae	Baleen Whales	unspecified vessels	large unspecified vessels	yes	Canada	North America
974	Simard, Y., Roy, N. and Gervaise, C. (2008) 'Masking of Blue and Fin Whales Low-Frequency Vocalizations by Shipping Noise in the Saguenay-St. Lawrence Marine Park', Bioacoustics, 17(1), pp. 183-185. Available at: doi:	Peer-review	2008	2000-2009	48.2805	-69.2196	predicted	Fin_Whale	Balaenopteridae	Baleen Whales	unspecified vessels	large unspecified vessels	yes	Canada	North America
982	Sini, M., Canning, S.J., Stockin, K. and Pierce, G.J. (2005) 'Bottlenose dolphins around Aberdeen harbour, north-east Scotland: a short study of habitat utilization and the potential effects of boat traffic', Journal of the Marine Biological Association	Peer-review	2005	2000-2009	57.1512	-2.05233	observed	Atlantic_Bottlenose_Dolphin	Delphinidae	Delphinids	unspecified vessels	large unspecified vessels	yes	United Kingdom	Europe
982	Sini, M., Canning, S.J., Stockin, K. and Pierce, G.J. (2005) 'Bottlenose dolphins around Aberdeen harbour, north-east Scotland: a short study of habitat utilization and the potential effects of boat traffic', Journal of the Marine Biological Association	Peer-review	2005	2000-2009	57.1512	-2.05233	observed	Atlantic_Bottlenose_Dolphin	Delphinidae	Delphinids	recreational vessels	motorboats	yes	United Kingdom	Europe
986	Smultea, M.A., Robertson, F.C. and Fertl, D. (2022) 'Blue Whale (Balaenoptera musculus) Mother–Calf Pair Behavioral Response to Vessel in the Southern California Bight', Aquatic Mammals, 48(6), pp. 690-692. Available at: doi:10.1578/AM.48.6.2022.690	Peer-review	2022	2020-2023	32.7618	-117.381	observed	Blue_Whale	Balaenopteridae	Baleen Whales	recreational vessels	motorboats	yes	United States	North America
989	Sorongon, P., Acebes, J.M., Dolar, L., Hilomen, V.V., Palomares, M., Palomares, M. and Pauly, D. (2010) 'The effect of tourism on cetacean populations in southern Philippines', Fisheries Centre research reports, pp. 78-96. Available at: doi:	Report	2010	2010-2019	9.41708	123.753	observed	Delphinids	Delphinidae	Delphinids	recreational vessels	eco-tourism vessels	yes	Philippines	Asia
990	Sousa-Lima, R.S. and Clark, C.W. (2008) 'Modeling the effect of boat traffic on the fluctuation of humpback whale singing activity in the Abrolhos National Marine Park, Brazil', Canadian Acoustics - Acoustique Canadienne, 36(1), pp. 174-181. Available at	Peer-review	2008	2000-2009	-17.9536	-38.7495	observed	Humpback_Whale	Balaenopteridae	Baleen Whales	unspecified vessels	large unspecified vessels	yes	Brazil	South America
991	Sousa-Lima, R.S. and Clark, C.W. (2009) 'Whale sound recording technology as a tool for assessing the effects of boat noise in a Brazilian marine park', Park Science, 26(1) Available at: doi:	Magazine	2009	2000-2009	-17.9536	-38.7495	observed	Humpback_Whale	Balaenopteridae	Baleen Whales	recreational vessels	eco-tourism vessels	yes	Brazil	South America
994	Sprogis, K.R., Videsen, S. and Madsen, P.T. (2020) 'Vessel noise levels drive behavioural responses of humpback whales with implications for whale-watching', eLife, 9, pp. Jan-17. Available at: doi:10.7554/eLife.56760	Peer-review	2020	2020-2023	-21.2821	114.748	observed	Humpback_Whale	Balaenopteridae	Baleen Whales	unspecified vessels	small unspecified vessels	yes	Australia	Oceania
995	Stanic, S., Brown, R.A., Kennedy, E.T., Malley, D.A. and Solangi, M.A. (2007) 'Ambient noise measurements in and around the gulfport mississippi harbor and its potential influence on marine mammals', STAR, 45(24) Available at: doi:	Report	2007	2000-2009	300.346	-89.081	observed	Atlantic_Bottlenose_Dolphin	Delphinidae	Delphinids	recreational vessels	motorboats	no	international	International
995	Stanic, S., Brown, R.A., Kennedy, E.T., Malley, D.A. and Solangi, M.A. (2007) 'Ambient noise measurements in and around the gulfport mississippi harbor and its potential influence on marine mammals', STAR, 45(24) Available at: doi:	Report	2007	2000-2009	300.346	-89.081	observed	Atlantic_Bottlenose_Dolphin	Delphinidae	Delphinids	C&P vessels	goods vessels	yes	international	International
996	Steckenreuter, A., Harcourt, R. and Möller, L. (2011) 'Distance does matter: Close approaches by boats impede feeding and resting behaviour of Indo-Pacific bottlenose dolphins', Wildlife Research, 38(6), pp. 455-463. Available at: doi:10.1071/WR11048	Peer-review	2011	2010-2019	-32.6987	152.114	observed	Indo-Pacific_Bottlenose_Dolphin	Delphinidae	Delphinids	recreational vessels	motorboats	yes	Australia	Oceania
1001	Sweeney, S.O., Terhune, J.M., Frouin-Mouy, H. and Rouget, P.A. (2022) 'Assessing potential perception of shipping noise by marine mammals in an arctic inlet', Journal of the Acoustical Society of America, 151(4), pp. 2310-2325. Available at: doi:10.1121/	Peer-review	2022	2020-2023	72.1	-80.5	predicted	Bowhead_Whale	Balaenidae	Baleen Whales	C&P vessels	goods vessels	yes	Canada	North America
1001	Sweeney, S.O., Terhune, J.M., Frouin-Mouy, H. and Rouget, P.A. (2022) 'Assessing potential perception of shipping noise by marine mammals in an arctic inlet', Journal of the Acoustical Society of America, 151(4), pp. 2310-2325. Available at: doi:10.1121/	Peer-review	2022	2020-2023	72.1	-80.5	predicted	Narwhal	Monodontidae	Delphinids	C&P vessels	goods vessels	no	Canada	North America
1002	Sylvestre, J.-P. (1988) 'On a specimen of pygmy sperm whale Kogia breviceps (Blainville, 1838) from New-Caledonia', Aquatic Mammals, 14(2), pp. 76-77. Available at: doi:	Peer-review	1988	1980-1989	-21.8166	166.461	observed	Pygmy_Sperm_Whale	Kogiidae	Sperm Whales	unspecified vessels	unspecified vessels	yes	France	Europe
1003	Szesciorka, A.R. and Harvey, J.T. (2015) 'Using new tag attachments to study humpback whale fine-scale spatiotemporal dive behavior, habitat use, and reaction to ships off northern California', ProQuest Dissertations and Theses, (1596649), p. 203. Availa	MSc Thesis	2015	2010-2019	37.6674	-123.149	observed	Humpback_Whale	Balaenopteridae	Baleen Whales	unspecified vessels	large unspecified vessels	yes	United States	North America
1004	Szesciorka, A.R., Ballance, L.T. and Franks, P.J.S. (2021) 'Blue Whale Ecology and Behavior in a Human-Impacted Marine Ecosystem: Insights from Acoustics and Animal-Borne Tags', ProQuest Dissertations and Theses, (28417039), p. 105. Available at: doi:	PhD Thesis	2021	2020-2023	34.2744	-120.268	observed	Blue_Whale	Balaenopteridae	Baleen Whales	unspecified vessels	large unspecified vessels	no	United States	North America
1004	Szesciorka, A.R., Ballance, L.T. and Franks, P.J.S. (2021) 'Blue Whale Ecology and Behavior in a Human-Impacted Marine Ecosystem: Insights from Acoustics and Animal-Borne Tags', ProQuest Dissertations and Theses, (28417039), p. 105. Available at: doi:	PhD Thesis	2021	2020-2023	34.2744	-120.268	observed	Blue_Whale	Balaenopteridae	Baleen Whales	C&P vessels	goods vessels	yes	United States	North America
1006	Teerlink, S. and Horstmann, L. (2017) 'Humpback Whales and Humans: A Multi-Disciplinary Approach to Exploring the Whale-Watching Industry in Juneau, Alaska', ProQuest Dissertations and Theses, (10260439), p. 217. Available at: doi:	PhD Thesis	2017	2010-2019	58.2318	-134.665	observed	Humpback_Whale	Balaenopteridae	Baleen Whales	recreational vessels	eco-tourism vessels	no	United States	North America
1007	Tennessen, J.B., Langkilde, T.L. and Parks, S.E. (2015) 'The ecological and evolutionary consequences of noise-induced acoustic habitat loss', ProQuest Dissertations and Theses, (3715570), p. 166. Available at: doi:	PhD Thesis	2015	2010-2019	44.9917	-65.8717	predicted	North_Atlantic_Right_Whale	Balaenidae	Baleen Whales	C&P vessels	goods vessels	yes	Canada	North America
1008	Terhune, J. (2015) 'HARBOUR PORPOISE PRESENCE NEAR OIL TANKERS', Canadian Acoustics, 43(3) Available at: doi:	Peer-review	2015	2010-2019	45.1989	-65.9665	observed	Harbour_Porpoise	Phocoenidae	Porpoises	C&P vessels	tankers	yes	Canada	North America
1009	Terhune, J.M. and Killorn, D. (2021) 'A Method for Preliminary Assessment of the Masking Potential of Anthropogenic Noise to Baleen Whale Calls', Aquatic Mammals, 47(3), pp. 283-291. Available at: doi:10.1578/AM.47.3.2021.283	Peer-review	2021	2020-2023	44.9521	-66.8095	predicted	Fin_Whale	Balaenopteridae	Baleen Whales	C&P vessels	ferries	yes	Canada	North America
1009	Terhune, J.M. and Killorn, D. (2021) 'A Method for Preliminary Assessment of the Masking Potential of Anthropogenic Noise to Baleen Whale Calls', Aquatic Mammals, 47(3), pp. 283-291. Available at: doi:10.1578/AM.47.3.2021.283	Peer-review	2021	2020-2023	44.9521	-66.8095	predicted	Humpback_Whale	Balaenopteridae	Baleen Whales	C&P vessels	ferries	yes	Canada	North America
1009	Terhune, J.M. and Killorn, D. (2021) 'A Method for Preliminary Assessment of the Masking Potential of Anthropogenic Noise to Baleen Whale Calls', Aquatic Mammals, 47(3), pp. 283-291. Available at: doi:10.1578/AM.47.3.2021.283	Peer-review	2021	2020-2023	44.9521	-66.8095	predicted	Minke_Whale	Balaenopteridae	Baleen Whales	C&P vessels	ferries	yes	Canada	North America
1009	Terhune, J.M. and Killorn, D. (2021) 'A Method for Preliminary Assessment of the Masking Potential of Anthropogenic Noise to Baleen Whale Calls', Aquatic Mammals, 47(3), pp. 283-291. Available at: doi:10.1578/AM.47.3.2021.283	Peer-review	2021	2020-2023	44.9521	-66.8095	predicted	North_Atlantic_Right_Whale	Balaenidae	Baleen Whales	C&P vessels	ferries	yes	Canada	North America
1010	Themelis, D., Harris, L. and Hayman, T. (2016) 'Preliminary analysis of human-induced injury and mortality to cetaceans in Atlantic Canada', Research document (Canadian Science Advisory Secretariat)/Document de recherche (Secretariat canadien de consulta	Report	2016	2010-2019	48.4936	-64.4577	observed	North_Atlantic_Right_Whale	Balaenidae	Baleen Whales	unspecified vessels	unspecified vessels	yes	Canada	North America
1010	Themelis, D., Harris, L. and Hayman, T. (2016) 'Preliminary analysis of human-induced injury and mortality to cetaceans in Atlantic Canada', Research document (Canadian Science Advisory Secretariat)/Document de recherche (Secretariat canadien de consulta	Report	2016	2010-2019	48.4936	-64.4577	observed	Sei_Whale	Balaenopteridae	Baleen Whales	unspecified vessels	unspecified vessels	yes	Canada	North America
1012	Timmel, G., Courbis, S., Sargeant-Green, H. and Markowitz, H. (2008) 'Effects of human traffic on the movement patterns of Hawaiian spinner dolphins (Stenella longirostris) in Kealakekua bay, Hawaii', Aquatic Mammals, 34(4), pp. 402-411. Available at: do	Peer-review	2008	2000-2009	19.4736	-155.931	observed	Spinner_Dolphin	Delphinidae	Delphinids	unspecified vessels	small unspecified vessels	yes	United States	North America
1015	Transue, L.M. and Montie, E.W. (2022) 'The Biological and Anthropogenic Soundscape of an Urbanized Port – the Charleston Harbor Estuary, South Carolina', ProQuest Dissertations and Theses, (29213875), p. 95. Available at: doi:	MSc Thesis	2022	2020-2023	32.805	-79.9167	observed	Atlantic_Bottlenose_Dolphin	Delphinidae	Delphinids	unspecified vessels	unspecified vessels	yes	United States	North America
1016	Travis, G.-R. (2008) 'Boat preference and stress behaviour of Hector's dolphin in response to tour boat interactions', ASFA Dissertations and Theses, p. 335. Available at: doi:	PhD Thesis	2008	2000-2009	-43.5868	172.842	observed	Heaviside's_Dolphin	Delphinidae	Delphinids	recreational vessels	eco-tourism vessels	yes	New Zealand	Oceania
1018	Truchon, M.-H., Measures, L., Brêthes, J.-C., Albert, É. and Michaud, R. (2018) 'Influence of anthropogenic activities on marine mammal strandings in the estuary and northwestern Gulf of St. Lawrence, Quebec, Canada, 1994–2008', Journal of Cetacean R	Peer-review	2018	2010-2019	49.1918	-65.9193	observed	Beluga	Monodontidae	Delphinids	unspecified vessels	unspecified vessels	yes	Canada	North America
1018	Truchon, M.-H., Measures, L., Brêthes, J.-C., Albert, É. and Michaud, R. (2018) 'Influence of anthropogenic activities on marine mammal strandings in the estuary and northwestern Gulf of St. Lawrence, Quebec, Canada, 1994–2008', Journal of Cetacean R	Peer-review	2018	2010-2019	49.1918	-65.9193	observed	Fin_Whale	Balaenopteridae	Baleen Whales	unspecified vessels	unspecified vessels	yes	Canada	North America
1018	Truchon, M.-H., Measures, L., Brêthes, J.-C., Albert, É. and Michaud, R. (2018) 'Influence of anthropogenic activities on marine mammal strandings in the estuary and northwestern Gulf of St. Lawrence, Quebec, Canada, 1994–2008', Journal of Cetacean R	Peer-review	2018	2010-2019	49.1918	-65.9193	observed	Harbour_Porpoise	Phocoenidae	Porpoises	unspecified vessels	unspecified vessels	yes	Canada	North America
1018	Truchon, M.-H., Measures, L., Brêthes, J.-C., Albert, É. and Michaud, R. (2018) 'Influence of anthropogenic activities on marine mammal strandings in the estuary and northwestern Gulf of St. Lawrence, Quebec, Canada, 1994–2008', Journal of Cetacean R	Peer-review	2018	2010-2019	49.1918	-65.9193	observed	Minke_Whale	Balaenopteridae	Baleen Whales	unspecified vessels	unspecified vessels	yes	Canada	North America
1018	Truchon, M.-H., Measures, L., Brêthes, J.-C., Albert, É. and Michaud, R. (2018) 'Influence of anthropogenic activities on marine mammal strandings in the estuary and northwestern Gulf of St. Lawrence, Quebec, Canada, 1994–2008', Journal of Cetacean R	Peer-review	2018	2010-2019	49.1918	-65.9193	observed	Sperm_Whale	Physeteridae	Sperm Whales	unspecified vessels	unspecified vessels	yes	Canada	North America
1020	Van Der Hoop, J.M., Moore, M.J., Barco, S.G., Cole, T.V., Daoust, P.-Y., Henry, A.G., Mcalpine, D.F., Mclellan, W.A., Wimmer, T. and Solow, A.R. (2013) 'Assessment of Management to Mitigate Anthropogenic Effects on Large Whales', Conservation Biology, 27	Peer-review	2013	2010-2019	34.9349	-76.3381	observed	Blue_Whale	Balaenopteridae	Baleen Whales	unspecified vessels	unspecified vessels	yes	United States	North America
1020	Van Der Hoop, J.M., Moore, M.J., Barco, S.G., Cole, T.V., Daoust, P.-Y., Henry, A.G., Mcalpine, D.F., Mclellan, W.A., Wimmer, T. and Solow, A.R. (2013) 'Assessment of Management to Mitigate Anthropogenic Effects on Large Whales', Conservation Biology, 27	Peer-review	2013	2010-2019	34.9349	-76.3381	observed	Bryde's_Whale	Balaenopteridae	Baleen Whales	unspecified vessels	unspecified vessels	yes	United States	North America
1020	Van Der Hoop, J.M., Moore, M.J., Barco, S.G., Cole, T.V., Daoust, P.-Y., Henry, A.G., Mcalpine, D.F., Mclellan, W.A., Wimmer, T. and Solow, A.R. (2013) 'Assessment of Management to Mitigate Anthropogenic Effects on Large Whales', Conservation Biology, 27	Peer-review	2013	2010-2019	34.9349	-76.3381	observed	Fin_Whale	Balaenopteridae	Baleen Whales	unspecified vessels	unspecified vessels	yes	United States	North America
1020	Van Der Hoop, J.M., Moore, M.J., Barco, S.G., Cole, T.V., Daoust, P.-Y., Henry, A.G., Mcalpine, D.F., Mclellan, W.A., Wimmer, T. and Solow, A.R. (2013) 'Assessment of Management to Mitigate Anthropogenic Effects on Large Whales', Conservation Biology, 27	Peer-review	2013	2010-2019	34.9349	-76.3381	observed	Humpback_Whale	Balaenopteridae	Baleen Whales	unspecified vessels	unspecified vessels	yes	United States	North America
1020	Van Der Hoop, J.M., Moore, M.J., Barco, S.G., Cole, T.V., Daoust, P.-Y., Henry, A.G., Mcalpine, D.F., Mclellan, W.A., Wimmer, T. and Solow, A.R. (2013) 'Assessment of Management to Mitigate Anthropogenic Effects on Large Whales', Conservation Biology, 27	Peer-review	2013	2010-2019	34.9349	-76.3381	observed	Minke_Whale	Balaenopteridae	Baleen Whales	unspecified vessels	unspecified vessels	yes	United States	North America
1020	Van Der Hoop, J.M., Moore, M.J., Barco, S.G., Cole, T.V., Daoust, P.-Y., Henry, A.G., Mcalpine, D.F., Mclellan, W.A., Wimmer, T. and Solow, A.R. (2013) 'Assessment of Management to Mitigate Anthropogenic Effects on Large Whales', Conservation Biology, 27	Peer-review	2013	2010-2019	34.9349	-76.3381	observed	North_Atlantic_Right_Whale	Balaenidae	Baleen Whales	unspecified vessels	unspecified vessels	yes	United States	North America
1020	Van Der Hoop, J.M., Moore, M.J., Barco, S.G., Cole, T.V., Daoust, P.-Y., Henry, A.G., Mcalpine, D.F., Mclellan, W.A., Wimmer, T. and Solow, A.R. (2013) 'Assessment of Management to Mitigate Anthropogenic Effects on Large Whales', Conservation Biology, 27	Peer-review	2013	2010-2019	34.9349	-76.3381	observed	Sei_Whale	Balaenopteridae	Baleen Whales	unspecified vessels	unspecified vessels	yes	United States	North America
1020	Van Der Hoop, J.M., Moore, M.J., Barco, S.G., Cole, T.V., Daoust, P.-Y., Henry, A.G., Mcalpine, D.F., Mclellan, W.A., Wimmer, T. and Solow, A.R. (2013) 'Assessment of Management to Mitigate Anthropogenic Effects on Large Whales', Conservation Biology, 27	Peer-review	2013	2010-2019	34.9349	-76.3381	observed	Sperm_Whale	Physeteridae	Sperm Whales	unspecified vessels	unspecified vessels	yes	United States	North America
1023	Vergara, V., Wood, J., Lesage, V., Ames, A., Mikus, M.-A. and Michaud, R. (2021) 'Can you hear me? Impacts of underwater noise on communication space of adult, sub-adult and calf contact calls of endangered St. Lawrence belugas (Delphinapterus leucas)',	Peer-review	2021	2020-2023	48.9536	-68.0519	predicted	Beluga	Monodontidae	Delphinids	unspecified vessels	unspecified vessels	yes	Canada	North America
1024	Vergara-Peña, A. and Evans, P. (2020) 'Effects of Marine Recreation on Bottlenose Dolphins in Cardigan Bay', PQDT - Global, (28214131), p. 244. Available at: doi:	PhD Thesis	2020	2020-2023	52.5	-4.5	observed	Atlantic_Bottlenose_Dolphin	Delphinidae	Delphinids	fishing vessels	fishing vessels	yes	United Kingdom	Europe
1024	Vergara-Peña, A. and Evans, P. (2020) 'Effects of Marine Recreation on Bottlenose Dolphins in Cardigan Bay', PQDT - Global, (28214131), p. 244. Available at: doi:	PhD Thesis	2020	2020-2023	52.5	-4.5	observed	Atlantic_Bottlenose_Dolphin	Delphinidae	Delphinids	recreational vessels	motorboats	yes	United Kingdom	Europe
1024	Vergara-Peña, A. and Evans, P. (2020) 'Effects of Marine Recreation on Bottlenose Dolphins in Cardigan Bay', PQDT - Global, (28214131), p. 244. Available at: doi:	PhD Thesis	2020	2020-2023	52.5	-4.5	observed	Atlantic_Bottlenose_Dolphin	Delphinidae	Delphinids	recreational vessels	motorboats	yes	United Kingdom	Europe
1025	Vermeulen, E., Cammareri, A. and Holsbeek, L. (2012) 'Alteration of southern right whale (Eubalaena australis) behaviour by human-induced disturbance in Bahía San Antonio, Patagonia, Argentina', Aquatic Mammals, 38(1), pp. 56-64. Available at: doi:10.15	Peer-review	2012	2010-2019	-41.1522	-64.6772	observed	Southern_Right_Whale	Balaenidae	Baleen Whales	recreational vessels	motorboats	yes	Argentina	South America
1026	Visser, I. and Fertl, D. (2000) 'Stranding, resighting, and boat strike of a killer whale (Orcinus orca) off New Zealand', Aquatic Mammals, 26(3), pp. 232-240. Available at: doi:	Peer-review	2000	2000-2009	-35.2073	174.14	observed	Killer_Whale	Delphinidae	Delphinids	unspecified vessels	unspecified vessels	yes	New Zealand	Oceania
1033	Walker, R.T. (2005) 'Investigation into the potential effects of anthropogenic noise on sperm whale sound production (Physeter macrocephalus) in the Gulf of Mexico', Dissertation Abstracts International Part B: Science and Engineering, pp. Jan-50. Availa	PhD Thesis	2005	2000-2009	28.844	-89.849	observed	Sperm_Whale	Physeteridae	Sperm Whales	unspecified vessels	large unspecified vessels	yes	United States	North America
1042	Williams, C.R. and Morris, J.G. (2009) 'Influences of boat traffic and noise on behaviors and vocalizations of bottlenose dolphins (Tursiops truncatus) in the Indian River Lagoon, Florida', ProQuest Dissertations and Theses, (3388223), p. 99. Available a	PhD Thesis	2009	2000-2009	28.0494	-80.5735	observed	Atlantic_Bottlenose_Dolphin	Delphinidae	Delphinids	recreational vessels	motorboats	yes	United States	North America
1044	Williams, R., Bain, D., Ford, J. and Trites, A.W. (2002) 'Behavioural responses of male killer whales to a `leapfrogging' vessel', Journal of Cetacean Research and Management, 4(3), pp. 305-310. Available at: doi:	Peer-review	2002	2000-2009	50.4949	-126.342	observed	Killer_Whale	Delphinidae	Delphinids	recreational vessels	motorboats	yes	Canada	North America
1045	Williams, R., Trites, A.W. and Bain, D.E. (2002) 'Behavioural responses of killer whales (Orcinus orca) to whale-watching boats: Opportunistic observations and experimental approaches', Journal of Zoology, 256(2), pp. 255-270. Available at: doi:10.1017/s	Peer-review	2002	2000-2009	50.4949	-126.342	observed	Killer_Whale	Delphinidae	Delphinids	recreational vessels	motorboats	yes	Canada	North America
1045	Williams, R., Trites, A.W. and Bain, D.E. (2002) 'Behavioural responses of killer whales (Orcinus orca) to whale-watching boats: Opportunistic observations and experimental approaches', Journal of Zoology, 256(2), pp. 255-270. Available at: doi:10.1017/s	Peer-review	2002	2000-2009	50.4949	-126.342	observed	Killer_Whale	Delphinidae	Delphinids	unspecified vessels	large unspecified vessels	yes	Canada	North America
1046	Williams, S.H. and Lukacs, P.M. (2017) 'Quantifying the Ecological Processes Underlying Collisions Between Large Baleen Whales and Large Ships to Evaluate Risk', ProQuest Dissertations and Theses, (10287454), p. 142. Available at: doi:	PhD Thesis	2017	2010-2019	58.3855	-135.984	observed	Humpback_Whale	Balaenopteridae	Baleen Whales	C&P vessels	cruise ships	yes	United States	North America
1052	Wisniewska, D.M., Johnson, M., Teilmann, J., Siebert, U., Galatius, A., Dietz, R. and Madsen, P.T. (2018) 'High rates of vessel noise disrupt foraging in wild harbour porpoises (Phocoena phocoena)', Proceedings of the Royal Society B: Biological Sciences	Peer-review	2018	2010-2019	53.7079	10.6716	observed	Harbour_Porpoise	Phocoenidae	Porpoises	C&P vessels	ferries	yes	Germany	Europe
1052	Wisniewska, D.M., Johnson, M., Teilmann, J., Siebert, U., Galatius, A., Dietz, R. and Madsen, P.T. (2018) 'High rates of vessel noise disrupt foraging in wild harbour porpoises (Phocoena phocoena)', Proceedings of the Royal Society B: Biological Sciences	Peer-review	2018	2010-2019	53.7079	10.6716	observed	Harbour_Porpoise	Phocoenidae	Porpoises	unspecified vessels	large unspecified vessels	yes	Germany	Europe
1053	Wuersig, B., Lynn, S.K., Jefferson, T.A. and Mullin, K.D. (1998) 'Behaviour of cetaceans in the northern Gulf of Mexico relative to survey ships and aircraft', Aquatic Mammals, 24(1), pp. 41-50. Available at: doi:	Peer-review	1998	1990-1999	28.3617	-91.1966	observed	Atlantic_Bottlenose_Dolphin	Delphinidae	Delphinids	SSG vessels	cetacean research vessels	yes	United States	North America
1053	Wuersig, B., Lynn, S.K., Jefferson, T.A. and Mullin, K.D. (1998) 'Behaviour of cetaceans in the northern Gulf of Mexico relative to survey ships and aircraft', Aquatic Mammals, 24(1), pp. 41-50. Available at: doi:	Peer-review	1998	1990-1999	28.3617	-91.1966	observed	Atlantic_Spotted_Dolphin	Delphinidae	Delphinids	SSG vessels	cetacean research vessels	yes	United States	North America
1053	Wuersig, B., Lynn, S.K., Jefferson, T.A. and Mullin, K.D. (1998) 'Behaviour of cetaceans in the northern Gulf of Mexico relative to survey ships and aircraft', Aquatic Mammals, 24(1), pp. 41-50. Available at: doi:	Peer-review	1998	1990-1999	28.3617	-91.1966	observed	Beaked_Whales	Ziphiidae	Beaked Whales	SSG vessels	cetacean research vessels	yes	United States	North America
1053	Wuersig, B., Lynn, S.K., Jefferson, T.A. and Mullin, K.D. (1998) 'Behaviour of cetaceans in the northern Gulf of Mexico relative to survey ships and aircraft', Aquatic Mammals, 24(1), pp. 41-50. Available at: doi:	Peer-review	1998	1990-1999	28.3617	-91.1966	observed	Clymene_Dolphin	Delphinidae	Delphinids	SSG vessels	cetacean research vessels	yes	United States	North America
1053	Wuersig, B., Lynn, S.K., Jefferson, T.A. and Mullin, K.D. (1998) 'Behaviour of cetaceans in the northern Gulf of Mexico relative to survey ships and aircraft', Aquatic Mammals, 24(1), pp. 41-50. Available at: doi:	Peer-review	1998	1990-1999	28.3617	-91.1966	observed	False_Killer_Whale	Delphinidae	Delphinids	SSG vessels	cetacean research vessels	yes	United States	North America
1053	Wuersig, B., Lynn, S.K., Jefferson, T.A. and Mullin, K.D. (1998) 'Behaviour of cetaceans in the northern Gulf of Mexico relative to survey ships and aircraft', Aquatic Mammals, 24(1), pp. 41-50. Available at: doi:	Peer-review	1998	1990-1999	28.3617	-91.1966	observed	Fraser's_Dolphin	Delphinidae	Delphinids	SSG vessels	cetacean research vessels	yes	United States	North America
1053	Wuersig, B., Lynn, S.K., Jefferson, T.A. and Mullin, K.D. (1998) 'Behaviour of cetaceans in the northern Gulf of Mexico relative to survey ships and aircraft', Aquatic Mammals, 24(1), pp. 41-50. Available at: doi:	Peer-review	1998	1990-1999	28.3617	-91.1966	observed	Killer_Whale	Delphinidae	Delphinids	SSG vessels	cetacean research vessels	yes	United States	North America
1053	Wuersig, B., Lynn, S.K., Jefferson, T.A. and Mullin, K.D. (1998) 'Behaviour of cetaceans in the northern Gulf of Mexico relative to survey ships and aircraft', Aquatic Mammals, 24(1), pp. 41-50. Available at: doi:	Peer-review	1998	1990-1999	28.3617	-91.1966	observed	Kogia_sp.	Kogiidae	Sperm Whales	SSG vessels	cetacean research vessels	yes	United States	North America
1053	Wuersig, B., Lynn, S.K., Jefferson, T.A. and Mullin, K.D. (1998) 'Behaviour of cetaceans in the northern Gulf of Mexico relative to survey ships and aircraft', Aquatic Mammals, 24(1), pp. 41-50. Available at: doi:	Peer-review	1998	1990-1999	28.3617	-91.1966	observed	Melon-headed_Whale	Delphinidae	Delphinids	SSG vessels	cetacean research vessels	yes	United States	North America
1053	Wuersig, B., Lynn, S.K., Jefferson, T.A. and Mullin, K.D. (1998) 'Behaviour of cetaceans in the northern Gulf of Mexico relative to survey ships and aircraft', Aquatic Mammals, 24(1), pp. 41-50. Available at: doi:	Peer-review	1998	1990-1999	28.3617	-91.1966	observed	Pantropical_Spotted_Dolphin	Delphinidae	Delphinids	SSG vessels	cetacean research vessels	yes	United States	North America
1053	Wuersig, B., Lynn, S.K., Jefferson, T.A. and Mullin, K.D. (1998) 'Behaviour of cetaceans in the northern Gulf of Mexico relative to survey ships and aircraft', Aquatic Mammals, 24(1), pp. 41-50. Available at: doi:	Peer-review	1998	1990-1999	28.3617	-91.1966	observed	Pygmy_Killer_Whale	Delphinidae	Delphinids	SSG vessels	cetacean research vessels	yes	United States	North America
1053	Wuersig, B., Lynn, S.K., Jefferson, T.A. and Mullin, K.D. (1998) 'Behaviour of cetaceans in the northern Gulf of Mexico relative to survey ships and aircraft', Aquatic Mammals, 24(1), pp. 41-50. Available at: doi:	Peer-review	1998	1990-1999	28.3617	-91.1966	observed	Risso's_Dolphin	Delphinidae	Delphinids	SSG vessels	cetacean research vessels	no	United States	North America
1053	Wuersig, B., Lynn, S.K., Jefferson, T.A. and Mullin, K.D. (1998) 'Behaviour of cetaceans in the northern Gulf of Mexico relative to survey ships and aircraft', Aquatic Mammals, 24(1), pp. 41-50. Available at: doi:	Peer-review	1998	1990-1999	28.3617	-91.1966	observed	Rough-toothed_Dolphin	Delphinidae	Delphinids	SSG vessels	cetacean research vessels	yes	United States	North America
1053	Wuersig, B., Lynn, S.K., Jefferson, T.A. and Mullin, K.D. (1998) 'Behaviour of cetaceans in the northern Gulf of Mexico relative to survey ships and aircraft', Aquatic Mammals, 24(1), pp. 41-50. Available at: doi:	Peer-review	1998	1990-1999	28.3617	-91.1966	observed	Short-finned_Pilot_Whale	Delphinidae	Delphinids	SSG vessels	cetacean research vessels	no	United States	North America
1053	Wuersig, B., Lynn, S.K., Jefferson, T.A. and Mullin, K.D. (1998) 'Behaviour of cetaceans in the northern Gulf of Mexico relative to survey ships and aircraft', Aquatic Mammals, 24(1), pp. 41-50. Available at: doi:	Peer-review	1998	1990-1999	28.3617	-91.1966	observed	Sperm_Whale	Physeteridae	Sperm Whales	SSG vessels	cetacean research vessels	no	United States	North America
1053	Wuersig, B., Lynn, S.K., Jefferson, T.A. and Mullin, K.D. (1998) 'Behaviour of cetaceans in the northern Gulf of Mexico relative to survey ships and aircraft', Aquatic Mammals, 24(1), pp. 41-50. Available at: doi:	Peer-review	1998	1990-1999	28.3617	-91.1966	observed	Spinner_Dolphin	Delphinidae	Delphinids	SSG vessels	cetacean research vessels	yes	United States	North America
1053	Wuersig, B., Lynn, S.K., Jefferson, T.A. and Mullin, K.D. (1998) 'Behaviour of cetaceans in the northern Gulf of Mexico relative to survey ships and aircraft', Aquatic Mammals, 24(1), pp. 41-50. Available at: doi:	Peer-review	1998	1990-1999	28.3617	-91.1966	observed	Striped_Dolphin	Delphinidae	Delphinids	SSG vessels	cetacean research vessels	yes	United States	North America
1054	Zapetis, M. and Lyn, H. (2017) 'The Effect of Boat Type on Bottlenose Dolphin (Tursiops truncatus) Behavior in the Mississippi Sound', ProQuest Dissertations and Theses, (10268216), p. 59. Available at: doi:	MSc Thesis	2017	2010-2019	30.2785	-88.5486	observed	Atlantic_Bottlenose_Dolphin	Delphinidae	Delphinids	C&P vessels	commercial AIS vessels	yes	United States	North America
1054	Zapetis, M. and Lyn, H. (2017) 'The Effect of Boat Type on Bottlenose Dolphin (Tursiops truncatus) Behavior in the Mississippi Sound', ProQuest Dissertations and Theses, (10268216), p. 59. Available at: doi:	MSc Thesis	2017	2010-2019	30.2785	-88.5486	observed	Atlantic_Bottlenose_Dolphin	Delphinidae	Delphinids	C&P vessels	ferries	yes	United States	North America
1054	Zapetis, M. and Lyn, H. (2017) 'The Effect of Boat Type on Bottlenose Dolphin (Tursiops truncatus) Behavior in the Mississippi Sound', ProQuest Dissertations and Theses, (10268216), p. 59. Available at: doi:	MSc Thesis	2017	2010-2019	30.2785	-88.5486	observed	Atlantic_Bottlenose_Dolphin	Delphinidae	Delphinids	fishing vessels	fishing vessels	yes	United States	North America
1054	Zapetis, M. and Lyn, H. (2017) 'The Effect of Boat Type on Bottlenose Dolphin (Tursiops truncatus) Behavior in the Mississippi Sound', ProQuest Dissertations and Theses, (10268216), p. 59. Available at: doi:	MSc Thesis	2017	2010-2019	30.2785	-88.5486	observed	Atlantic_Bottlenose_Dolphin	Delphinidae	Delphinids	recreational vessels	motorboats	yes	United States	North America
1055	Zapetis, M.E., Samuelson, M.M., Botero Acosta, N. and Kuczaj, S.A. (2017) 'Evaluation of a developing ecotourism industry: Whale-watching in the Gulf of Tribugá, Colombia', International Journal of Comparative Psychology, 30 Available at: doi:	Peer-review	2017	2010-2019	5.80301	-77.4043	observed	Humpback_Whale	Balaenopteridae	Baleen Whales	recreational vessels	eco-tourism vessels	yes	Colombia	South America
1059	Honma, Y., Chiba, A. and Ushiki, T. (1997) 'Histological Observations on a Muscle Mass from a Large Marine Mammal Struck by a Jetfoil in the Sea of Japan', Fisheries Science, 63(4), pp. 587-591. Available at: doi:10.2331/fishsci.63.587	peer-review	1997	1990-1999	38.0416	138.832	observed	Cetaceans	Cetaceans	Cetaceans	C&P vessels	ferries	yes	Japan	Asia
1060	Ritter, F. (2012) 'Collisions of sailing vessels with cetaceans worldwide: First insights into a seemingly growing problem', Journal of Cetacean Research and Management, 12(2), pp. 119-127. Available at: doi:	Peer-review	2012	2010-2019	NA	NA	observed	Mysticetes	Cetaceans	Baleen Whales	recreational vessels	sailing vessels	yes	NA	NA
1060	Ritter, F. (2012) 'Collisions of sailing vessels with cetaceans worldwide: First insights into a seemingly growing problem', Journal of Cetacean Research and Management, 12(2), pp. 119-127. Available at: doi:	Peer-review	2012	2010-2019	NA	NA	observed	Humpback_Whale	Balaenopteridae	Baleen Whales	recreational vessels	sailing vessels	yes	NA	NA
1060	Ritter, F. (2012) 'Collisions of sailing vessels with cetaceans worldwide: First insights into a seemingly growing problem', Journal of Cetacean Research and Management, 12(2), pp. 119-127. Available at: doi:	Peer-review	2012	2010-2019	NA	NA	observed	Sperm_Whale	Physeteridae	Sperm Whales	recreational vessels	sailing vessels	yes	NA	NA
1060	Ritter, F. (2012) 'Collisions of sailing vessels with cetaceans worldwide: First insights into a seemingly growing problem', Journal of Cetacean Research and Management, 12(2), pp. 119-127. Available at: doi:	Peer-review	2012	2010-2019	NA	NA	observed	Gray_Whale	Eschrichtiidae	Baleen Whales	recreational vessels	sailing vessels	yes	NA	NA
1060	Ritter, F. (2012) 'Collisions of sailing vessels with cetaceans worldwide: First insights into a seemingly growing problem', Journal of Cetacean Research and Management, 12(2), pp. 119-127. Available at: doi:	Peer-review	2012	2010-2019	NA	NA	observed	Fin_Whale	Balaenopteridae	Baleen Whales	recreational vessels	sailing vessels	yes	NA	NA
1060	Ritter, F. (2012) 'Collisions of sailing vessels with cetaceans worldwide: First insights into a seemingly growing problem', Journal of Cetacean Research and Management, 12(2), pp. 119-127. Available at: doi:	Peer-review	2012	2010-2019	NA	NA	observed	Pilot_Whales	Delphinidae	Delphinids	recreational vessels	sailing vessels	yes	NA	NA
1060	Ritter, F. (2012) 'Collisions of sailing vessels with cetaceans worldwide: First insights into a seemingly growing problem', Journal of Cetacean Research and Management, 12(2), pp. 119-127. Available at: doi:	Peer-review	2012	2010-2019	NA	NA	observed	Killer_Whale	Delphinidae	Delphinids	recreational vessels	sailing vessels	yes	NA	NA
1060	Ritter, F. (2012) 'Collisions of sailing vessels with cetaceans worldwide: First insights into a seemingly growing problem', Journal of Cetacean Research and Management, 12(2), pp. 119-127. Available at: doi:	Peer-review	2012	2010-2019	NA	NA	observed	Common_Dolphin	Delphinidae	Delphinids	recreational vessels	sailing vessels	yes	NA	NA
1060	Ritter, F. (2012) 'Collisions of sailing vessels with cetaceans worldwide: First insights into a seemingly growing problem', Journal of Cetacean Research and Management, 12(2), pp. 119-127. Available at: doi:	Peer-review	2012	2010-2019	NA	NA	observed	Delphinids	Delphinidae	Delphinids	recreational vessels	sailing vessels	yes	NA	NA
1060	Ritter, F. (2012) 'Collisions of sailing vessels with cetaceans worldwide: First insights into a seemingly growing problem', Journal of Cetacean Research and Management, 12(2), pp. 119-127. Available at: doi:	Peer-review	2012	2010-2019	NA	NA	observed	Cetaceans	Cetaceans	Cetaceans	recreational vessels	sailing vessels	yes	NA	NA
1004	Szesciorka, A.R., Ballance, L.T. and Franks, P.J.S. (2021) 'Blue Whale Ecology and Behavior in a Human-Impacted Marine Ecosystem: Insights from Acoustics and Animal-Borne Tags', ProQuest Dissertations and Theses, (28417039), p. 105. Available at: doi:	PhD Thesis	2021	2020-2023	34.2744	-120.268	observed	Blue_Whale	Balaenopteridae	Baleen Whales	C&P vessels	cruise ships	yes	United States	North America
1004	Szesciorka, A.R., Ballance, L.T. and Franks, P.J.S. (2021) 'Blue Whale Ecology and Behavior in a Human-Impacted Marine Ecosystem: Insights from Acoustics and Animal-Borne Tags', ProQuest Dissertations and Theses, (28417039), p. 105. Available at: doi:	PhD Thesis	2021	2020-2023	34.2744	-120.268	observed	Blue_Whale	Balaenopteridae	Baleen Whales	C&P vessels	tankers	yes	United States	North America
534	García-Cegarra, A.M. and Pacheco, A.S. (2019) 'Collision risk areas between fin and humpback whales with large cargo vessels in Mejillones Bay (23°S), northern Chile', Marine Policy, 103, pp. 182-186. Available at: doi:10.1016/j.marpol.2018.12.022	Peer-review	2019	2010-2019	-23.0333	-70.475	observed	Humpback_Whale	Balaenopteridae	Baleen Whales	C&P vessels	goods vessels	yes	Chile	South America
534	García-Cegarra, A.M. and Pacheco, A.S. (2019) 'Collision risk areas between fin and humpback whales with large cargo vessels in Mejillones Bay (23°S), northern Chile', Marine Policy, 103, pp. 182-186. Available at: doi:10.1016/j.marpol.2018.12.022	Peer-review	2019	2010-2019	-23.0333	-70.475	observed	Fin_Whale	Balaenopteridae	Baleen Whales	C&P vessels	goods vessels	yes	Chile	South America
988	Song, K.-J. (2013) 'Potential collision risks of large whales and fast ferries traveling between Korea and Japan', Journal of Marine Animals and Their Ecology, 6(1), pp. 06-Oct. Available at: doi:	Peer-review	2013	2010-2019	34.5	129.7	predicted	Mysticetes	Cetaceans	Baleen Whales	C&P vessels	ferries	yes	Japan	Asia
1046	Williams, S.H. and Lukacs, P.M. (2017) 'Quantifying the Ecological Processes Underlying Collisions Between Large Baleen Whales and Large Ships to Evaluate Risk', ProQuest Dissertations and Theses, (10287454), p. 142. Available at: doi:	PhD Thesis	2017	2010-2019	58.3855	-135.984	predicted	Humpback_Whale	Balaenopteridae	Baleen Whales	C&P vessels	cruise ships	yes	United States	North America
